# Supplementary material for: Hikikomori: A Scientometric Review of 20 Years of Research
Source: Int J Environ Res Public Health. 2023 Apr 27;20(9):5657. doi: 10.3390/ijerph20095657 (PMC10177810; doi:10.3390/ijerph20095657)
Supplement: Supplementary file 1 [file ijerph-20-05657-s001.zip]

Archive with 2 entries (2 files):
- ijerph-2201296-supplementary.pdf
- ijerph-2201296-supplementary.ris
