# Supplementary material for: Hikikomori: A Scientometric Review of 20 Years of Research
Source: Int J Environ Res Public Health. 2023 Apr 27;20(9):5657. doi: 10.3390/ijerph20095657 (PMC10177810; doi:10.3390/ijerph20095657)
Supplement: Supplementary file 1 [file ijerph-20-05657-s001.zip › ijerph-2201296-supplementary.ris]

TY  - JOUR
TI  - Preliminary study of the social withdrawal (hikikomori) spectrum in French adolescents: focusing on the differences in pathology and related factors compared with Japanese adolescents
T2  - BMC Psychiatry
J2  - BMC Psychiatry
VL  - 22
IS  - 1
PY  - 2022
DO  - 10.1186/s12888-022-04116-6
SN  - 1471244X (ISSN) 
AU  - Hamasaki, Y.
AU  - Pionnié-Dax, N.
AU  - Dorard, G.
AU  - Tajan, N.
AU  - Hikida, T.
AD  - Faculty of Contemporary Society, Kyoto Women’s University, 35, Kitahiyoshi-cho, Imakumano, Higashiyama-ku, Kyoto, 605-8501, Japan
AD  - Shigasato Hospital, 1 Chome-18-41 Shigasato, Otsu, Shiga, 520-0006, Japan
AD  - Child and Adolescent Psychiatry Department, EPS ERASME, Antony, France
AD  - Université Paris Cité, LPPS, Boulogne-Billancourt, F-92100, France
AD  - Psychopathology and Psychoanalysis Laboratory, Graduate School of Human and Environmental Studies, Kyoto University, Kyoto, Japan
AD  - Laboratory for Advanced Brain Functions, Institute for Protein Research, Osaka University, Osaka, Japan
AB  - Background: Social withdrawal (hikikomori) has become an internationally recognized phenomenon, but its pathology and related factors are not yet fully known. We previously conducted a statistical case-control study on adolescent patients with hikikomori in Japan, which revealed the non-specificity of pathology in patients with hikikomori. Further, environmental factors, such as the lack of communication between parents and Internet overuse, were found to be significant predictors of hikikomori severity. Here, we aimed to conduct a similar preliminary case-control study in France and to compare the results with those from the study conducted in Japan. Methods: Parents of middle school students who underwent psychiatric outpatient treatment for hikikomori (n = 10) and control group parents (n = 115) completed the Child Behavior Checklist to evaluate their child’s psychopathological characteristics and the Parental Assessment of Environment and Hikikomori Severity Scales, as in our previous study in Japan. We compared the descriptive statistics and intergroup differences in France with those from the previous study conducted in Japan. In the multiple regression analysis to find predictors of hikikomori severity in French and also Japanese subjects, the same dependent and independent variables were chosen for the present study (both differed from the previous study). These were used in order to make accurate intercountry comparisons. Results: The comparisons revealed no differences in the pathology of hikikomori between Japan and France. Specifically, both studies found similarly increased scores for all symptom scales, with no specific bias. However, the statistical predictors of hikikomori severity in France (lack of communication between parents and child and lack of communication with the community) differed from those in Japan (lack of communication between parents). Conclusion: Hikikomori in Japan and France could be considered essentially the same phenomenon; moreover, our findings demonstrated the universal non-specificity and unbiasedness of the hikikomori pathology. This suggests that hikikomori is not a single clinical category with a specific psychopathology; instead, it is a common phenotype with various underlying pathologies. However, different strategies may be required in each country to prevent the onset and progression of hikikomori. © 2022, The Author(s).
KW  - Adolescence
KW  - Comparative study
KW  - Hikikomori
KW  - Mental health
KW  - Social withdrawal
KW  - case control study
KW  - human
KW  - Japan
KW  - mental disease
KW  - psychology
KW  - shame
KW  - social isolation
KW  - social phobia
KW  - Case-Control Studies
KW  - Humans
KW  - Japan
KW  - Mental Disorders
KW  - Phobia, Social
KW  - Shame
KW  - Social Isolation
PB  - BioMed Central Ltd
N1  - Export Date: 9 November 2022
M3  - Article
DB  - Scopus
C7  - 477
N1  - CODEN: BPMSC
C2  - 35842596
LA  - English
N1  - Correspondence Address: Hamasaki, Y.; Faculty of Contemporary Society, 35, Kitahiyoshi-cho, Imakumano, Higashiyama-ku, Japan; email: hamasaki@kyoto-wu.ac.jp
N1  - References: Saito, T., (1998) Shakaiteki hikikomori: owaranai shisyunki, , PHP Shinsho, Tokyo; 
Teo, A.R., A new form of social withdrawal in Japan: a review of hikikomori (2010) Int J Soc Psychiatry, 56, pp. 178-185; 
Saito, T., Angles, J., (2013) Hikikomori: adolescence without end (Shakaiteki hikikomori: owaranai shishunki), , University of Minnesota Press, Minneapolis; 
Kato, T.A., Shinfuku, N., Sartorius, N., Kanba, S., Are Japan’s hikikomori and depression in young people spreading abroad? (2011) Lancet., 378, p. 1070; 
Kato, T.A., Kanba, S., Teo, A.R., A 39-year-old “adultolescent”: understanding social withdrawal in Japan (2016) Am J Psychiatry, 173, pp. 112-114; 
Kato, T.A., Kanba, S., Teo, A.R., Hikikomori: experience in Japan and international relevance (2018) World Psychiatry, 17, pp. 105-106; 
Harding, C., Hikikomori. Lancet (2018) Psychiatry., 5, pp. 28-29; 
Koyama, A., Miyake, Y., Kawakami, N., Tsuchiya, M., Tachimori, H., Takeshima, T., Lifetime prevalence, psychiatric comorbidity and demographic correlates of “hikikomori” in a community population in Japan (2010) Psychiatry Res, 176, pp. 69-74; 
(2016) Director-general for policy on cohesive society national young adults attitude survey, , https://www8.cao.go.jp/youth/kenkyu/hikikomori/h27/pdf-index.html.Accessed2September2021(inJapanese); 
Kato, T.A., Kanba, S., Teo, A.R., Defining pathological social withdrawal: proposed diagnostic criteria for hikikomori (2020) World Psychiatry, 19, pp. 116-117; 
Ogino, T., Managing categorization and social withdrawal in Japan: rehabilitation process in a private support group for hikikomorians (2004) Int J Jpn Sociol, 13, pp. 120-133; 
Kaneko, S., Japan’s ‘socially withdrawn youths’ and time constraints in Japanese society: management and conceptualization of time in a support group for ‘hikikomori’ (2006) Time Soc, 15, pp. 233-249; 
Borovoy, A., Japan’s hidden youths: mainstreaming the emotionally distressed in Japan (2008) Cult Med Psychiatry, 32, pp. 552-576; 
(2010) 3Rd Ed, , Oxford, Oxford University Press; 
Teo, A.R., Fetters, M.D., Stufflebam, K., Tateno, M., Balhara, Y., Choi, T.Y., Identification of the hikikomori syndrome of social withdrawal: psychosocial features and treatment preferences in four countries (2015) Int J Soc Psychiatry, 61, pp. 64-72; 
Wong, P.W., Li, T.M., Chan, M., Law, Y.W., Chau, M., Cheng, C., The prevalence and correlates of severe social withdrawal (hikikomori) in Hong Kong: a cross-sectional telephone-based survey study (2015) Int J Soc Psychiatry, 61, pp. 330-342; 
Sakamoto, N., Martin, R.G., Kumano, H., Kuboki, T., Al-Adawi, S., Hikikomori, is it a culture-reactive or culture-bound syndrome? Nidotherapy and a clinical vignette from Oman (2005) Int J Psychiatry Med, 35, pp. 191-198; 
Malagón-Amor, Á., Córcoles-Martínez, D., Martín-López, L.M., Pérez-Solà, V., Hikikomori in Spain: a descriptive study (2015) Int J Soc Psychiatry, 61, pp. 475-483; 
García-Campayo, J., Alda, M., Sobradiel, N., Sanz Abós, B.S., A case report of hikikomori in Spain (2007) Med Clin (Barc), 129, pp. 318-319; 
Ovejero, S., Caro-Cañizares, I., de León-Martínez, V., Baca-Garcia, E., Prolonged social withdrawal disorder: a hikikomori case in Spain (2014) Int J Soc Psychiatry, 60, pp. 562-565; 
Chauliac, N., Couillet, A., Faivre, S., Brochard, N., Terra, J.L., Characteristics of socially withdrawn youth in France: a retrospective study (2017) Int J Soc Psychiatry, 63, pp. 339-344; 
Colman, A.M., (2015) A dictionary of psychology, , Oxford University Press, Oxford; 
Fansten, M., Figueiredo, C., Vellut, N., Pionnié-Dax, N., (2014) Hikikomori, ces adolescents en retrait, , Armand Colin, Paris; 
Furuhashi, T., Figueiredo, C., Pionnié-Dax, N., Fansten, M., Vellut, N., Castel, P.H., Pathology seen in French “hikikomori (2012) Seishin Shinkeigaku Zasshi, 114, pp. 1173-1179. , PID: 23234197; 
Gondim, F.A.A., Aragão, A.P., Holanda Filha, J.G., Messias, E.L.M., Hikikomori in Brazil: 29 years of voluntary social withdrawal (2017) Asian J Psychiatr, 30, pp. 163-164; 
Wong, P.W.C., Liu, L.L., Li, T.M.H., Kato, T.A., Teo, A.R., Does hikikomori (severe social withdrawal) exist among young people in urban areas of China? (2017) Asian J Psychiatr, 30, pp. 175-176; 
Chong, S., Chan, K., A case study of a Chinese ‘Hikikomorian’ in Canada: theorizing the process of hikikomorization (2012) J Spec Educ Rehabil, 13, pp. 99-114; 
Stip, E., Thibault, A., Beauchamp-Chatel, A., Kisely, S., Internet addiction, hikikomori syndrome, and the prodromal phase of psychosis (2016) Front Psychiatry, 7, p. 6; 
Teo, A.R., Gaw, A.C., Hikikomori, a Japanese culture-bound syndrome of social withdrawal?: a proposal for DSM-5 (2010) J Nerv Ment Dis, 198, pp. 444-449; 
Kato, T.A., Kanba, S., Boundless syndromes in modern society: an interconnected world producing novel psychopathology in the 21st century (2016) Psychiatry Clin Neurosci, 70, pp. 1-2; 
(2010) Labour and Welfare. Guidelines for Support and Evaluation of Hikikomori., , .https://www.mhlw.go.jp/stf/houdou/2r98520000006i6f.html, Accessed 20 October 2021; 
Tan, M.P.J., Lee, W., Kato, T.A., International experience of hikikomori (prolonged social withdrawal) and its relevance to psychiatric research (2021) BJPsych Int, 18, pp. 34-37; 
Kondo, N., Sakai, M., Kuroda, Y., Kiyota, Y., Kitabata, Y., Kurosawa, M., General condition of hikikomori (prolonged social withdrawal) in Japan: psychiatric diagnosis and outcome in mental health welfare centres (2013) Int J Soc Psychiatry, 59, pp. 79-86; 
Hamasaki, Y., Appearance of caseness: social withdrawal and the development of schizophrenia (2015) Jpn J Clin Psychiatry, 44, pp. 655-662; 
Teo, A.R., Stufflebam, K., Saha, S., Fetters, M.D., Tateno, M., Kanba, S., Psychopathology associated with social withdrawal: idiopathic and comorbid presentations (2015) Psychiatry Res, 228, pp. 182-183; 
(2010) Director-General for Policy on Cohesive Society National Young Adults Attitude Survey, , https://www8.cao.go.jp/youth/kenkyu/hikikomori/pdf/gaiyo.pdf.Accessed4September2021(inJapanese); 
Kato, T.A., Tateno, M., Shinfuku, N., Fujisawa, D., Teo, A.R., Sartorius, N., Does the ‘hikikomori’ syndrome of social withdrawal exist outside Japan? A preliminary international investigation (2012) Soc Psychiatry Psychiatr Epidemiol, 47, pp. 1061-1075; 
Nagata, T., Yamada, H., Teo, A.R., Yoshimura, C., Nakajima, T., van Vliet, I., Comorbid social withdrawal (hikikomori) in outpatients with social anxiety disorder: clinical characteristics and treatment response in a case series (2013) Int J Soc Psychiatry, 59, pp. 73-78; 
Guedj-Bourdiau, M.J., Claustration à domicile de l’adolescent. Hikikomori (2011) Ann Méd Psychol, 169, pp. 668-673; 
(2013) American Psychiatric Association. Diagnostic and Statistical Manual of Mental Disorders (DSM-5), , Amer Psychiatric Pub Inc; 
Icd-, W., 11 for mortality and morbidity (2019) Statistics, , https://icd.who.int/browse11/l-m/en, Accessed 4 September 2021; 
Kato, T.A., Shinfuku, N., Tateno, M., Internet society, internet addiction, and pathological social withdrawal: the chicken and egg dilemma for internet addiction and hikikomori (2020) Curr Opin Psychiatry, 33, pp. 264-270; 
Kato, T.A., Kanba, S., Teo, A.R., Hikikomori: multidimensional understanding, assessment, and future international perspectives (2019) Psychiatry Clin Neurosci, 73, pp. 427-440; 
Bogousslavsky, J., Hysteria after Charcot: back to the future (2011) Front Neurol Neurosci, 29, pp. 137-161; 
Hayakawa, K., Kato, T.A., Watabe, M., Teo, A.R., Horikawa, H., Kuwano, N., Blood biomarkers of hikikomori, a severe social withdrawal syndrome (2018) Sci Rep, 8, p. 2884; 
Yong, R., Nomura, K., Hikikomori is most associated with interpersonal relationships, followed by suicide risks: a secondary analysis of a national cross-sectional study (2019) Front Psychiatry, 10, p. 247; 
Kearney, C.A., School absenteeism and school refusal behavior in youth: a contemporary review (2008) Clin Psychol Rev, 28, pp. 451-471; 
Epstein, S., Roberts, E., Sedgwick, R., Polling, C., Finning, K., Ford, T., School absenteeism as a risk factor for self-harm and suicidal ideation in children and adolescents: a systematic review and meta-analysis (2020) Eur Child Adolesc Psychiatry, 29, pp. 1175-1194; 
Li, T.M., Wong, P.W., Youth social withdrawal behavior (hikikomori): a systematic review of qualitative and quantitative studies (2015) Aust N Z J Psychiatry, 49, pp. 595-609; 
Kato, T.A., Hashimoto, R., Hayakawa, K., Kubo, H., Watabe, M., Teo, A.R., Multidimensional anatomy of 'modern type depression' in Japan: a proposal for a different diagnostic approach to depression beyond the DSM-5 (2016) Psychiatry Clin Neurosci, 70, pp. 7-23; 
Drabick, D.A.G., Steinberg, L., (2011) Developmental psychopathology, , Elsevier, Encyclopedia adolescence. London; 
Hamasaki, Y., Pionnié-Dax, N., Dorard, G., Tajan, N., Hikida, T., Identifying social withdrawal (hikikomori) factors in adolescents: understanding the hikikomori spectrum (2021) Child Psychiatry Hum Dev, 52, pp. 808-817; 
First, M.B., Spitzer, R.L., Gibbon, M., Williams, J.B., (2001) Structured clinical interview for DSM-IV-TR axis I disorders: patient edition (SCID-I/P), , New York State Psychiatric Institute, New York; 
Hien, D., Matzner, F.J., First, M.B., Sptizer, R.L., Gibbon, M., Williams, J.B.W., (1994) Structured clinical interview for DSM-IV-child edition (version 1.0), , Columbia University, New York; 
Roelofs, J., Muris, P., Braet, C., Arntz, A., Beelen, I., The structured clinical interview for DSM-IV childhood diagnoses (kid-SCID): first psychometric evaluation in a Dutch sample of clinically referred youths (2015) Child Psychiatry Hum Dev, 46 (3), pp. 367-375; 
Tajan, N., Hamasaki, Y., Pionnié-Dax, N., Hikikomori: the Japanese cabinet Office’s 2016 survey of acute social withdrawal (2017) Asia Pac, J15, p. 1; 
Hamasaki, Y., Pionnié-Dax, N., Tajan, N., Rapport de recherches sur le hikikomori Inf Psychiatr, 2017 (93), pp. 289-296. , Synthèse des résultats publiés en septembre 2016 par le bureau du cabinet du Japon; 
Becquemin, M., Couronné, J., Mardon, A., (2013) Absentéismes Scolaires. Soc Jeunesses difficulté, 13. , http://journals.openedition.org/sejed/7407; 
Achenbach, T.M., (1991) Manual for the child behavior checklist and 1991 profile, , University of Vermont, Burlington; 
Achenbach, T.M., Ruffle, T.M., The child behavior checklist and related forms for assessing behavioral/emotional problems and competencies (2000) Pediatr Rev, 21, pp. 265-271; 
(2021) The Achenbach System of Empirically Based Assessment (ASEBA, , https://aseba.org/, Accessed 9 September; 
Rossi, A., Pollice, R., Daneluzzo, E., Marinangeli, M.G., Stratta, P., Behavioral neurodevelopment abnormalities and schizophrenic disorder: a retrospective evaluation with the childhood behavior checklist (CBCL) (2000) Schizophr Res, 44, pp. 121-128; 
Welham, J., Scott, J., Williams, G., Najman, J., Bor, W., O’Callaghan, M., Emotional and behavioural antecedents of young adults who screen positive for non-affective psychosis: a 21-year birth cohort study (2009) Psychol Med, 39, pp. 625-634; 
Matheson, S.L., Vijayan, H., Dickson, H., Shepherd, A.M., Carr, V.J., Laurens, K.R., Systematic meta-analysis of childhood social withdrawal in schizophrenia, and comparison with data from at-risk children aged 9–14 years (2013) J Psychiatr Res, 47, pp. 1061-1068; 
Hamasaki, Y., Nakayama, T., Hikida, T., Murai, T., Combined pattern of childhood psycho-behavioral characteristics in patients with schizophrenia: A retrospective study in Japan (2021) BMC Psychiatry, pp. 21-57. , https://doi.org/10.1186/s12888-021-03049-w; 
Field, A., (2005) Discovering statistics using SPSS, , 2, Sage, London; 
(2020) Family Features of Social Withdrawal Syndrome (Hikikomori). Front Psychiatry, 11. , https://dx.doi.org/https://doi.org/10.3389/fpsyt.2020.00138, al; 
Nonaka, S., Shimada, H., Sakai, M., Family behavioral repertoires and family interaction influence the adaptive behaviors of individuals with hikikomori (2020) Front Psychiatry, 10, p. 977; 
Nonaka, S., Sakai, M., Psychological factors associated with social withdrawal (hikikomori) (2021) Psychiatry Investig, 18, pp. 463-470; 
Martinotti, G., Vannini, C., Di Natale, C., Sociali, A., Stigliano, G., Santacroce, R., Hikikomori: psychopathology and differential diagnosis of a condition with epidemic diffusion (2021) Int J Psychiatry Clin Pract, 25, pp. 187-194; 
Guedj-Bourdiau, M.J., Benarous, X., Hikikomori du jeune: accueillir et prendre en charge le fardeau de la famille (2022) Neuropsychiatrie de l’Enfance et de l’Adolescence, 70, pp. 136-140; 
Saito, T., (2019) Japan’s Hikikomori Population Could Top 10 Million, , https://www.nippon.com/en/japan-topics/c05008/japan%E2%80%99s-hikikomori-population-could-top-10-million.html, Nippon.com, Article available at; 
Brinton, M.C., (2011) Lost in transition: youth, work, and instability in postindustrial Japan, , Cambridge University Press, England; 
Cabinet Office, Government of Japan. Women and Men in Japan; 2020:12. Pamphlet, , https://www.gender.go.jp/english_contents/pr_act/pub/pamphlet/women-and-men20/index.html; 
Teo, A.R., Chen, J.I., Kubo, H., Katsuki, R., Sato-Kasai, M., Shimokawa, N., Development and validation of the 25-item hikikomori questionnaire (HQ-25) (2018) Psychiatry Clin Neurosci, 72, pp. 780-788; 
Loscalzo, Y., Nannicini, C., Huai-Ching Liu, I.T., Giannini, M., Hikikomori risk inventory (HRI-24): A new instrument for evaluating hikikomori in both eastern and Western countries (2020) Int J Soc Psychiatry, , https://doi.org/10.1177/0020764020975800
UR  - https://www.scopus.com/inward/record.uri?eid=2-s2.0-85134388986&doi=10.1186%2fs12888-022-04116-6&partnerID=40&md5=d934fc4b6cc73b11a3f9b27ae9275c57
ER  - 

TY  - JOUR
TI  - Sex-differences in hikikomori traits as predictors of problematic internet use in Italian university students
T2  - Journal of Psychiatric Research
J2  - J. Psychiatr. Res.
VL  - 155
SP  - 211
EP  - 218
PY  - 2022
DO  - 10.1016/j.jpsychires.2022.08.015
SN  - 00223956 (ISSN) 
AU  - Orsolini, L.
AU  - Yılmaz-Karaman, I.G.
AU  - Longo, G.
AU  - Bellagamba, S.
AU  - Kato, T.A.
AU  - Volpe, U.
AD  - Unit of Clinical Psychiatry, Department of Clinical Neurosciences/DIMSC, Polytechnic University of Marche, Ancona, 60126, Italy
AD  - Department of Psychiatry, Faculty of Medicine, Eskişehir Osmangazi University, Eskişehir, Turkey
AD  - Department of Neuropsychiatry, Graduate School of Medical Sciences, Kyushu University, Fukuoka, Japan
AB  - Background: Despite a confirmed association between Problematic Internet use (PIU) and hikikomori-like social withdrawal, few studies investigated differences between sexes. Hence, the main objective was identifying psychopathological predictors (including hikikomori-like traits) associated with PIU (vs. non-PIU) across both sexes. Methods: A total of 1141 Italian university students were assessed with the Hikikomori Questionnaire-11 (HQ-11), Toronto Alexithymia Scale (TAS-20), Internet Addiction Test (IAT) and Depression Anxiety Stress Scale-21 (DASS-21). Student's T-test, bivariate Person's correlations, linear regression and a stepwise binary logistic regression analysis were post-hoc run. CHERRIES guidelines were followed for data reporting. Results: PIU university students, independently of sex, had greater psychological problems (p < 0.001) and greater hikikomori traits, compared to non-PIU (respectively, p = 0.010 and p < 0.001). PIU females had a better social quality of life (p = 0.007), and higher anxiety (p = 0.013) and stress (p = 0.051) levels, compared to PIU males. Linear regression analysis showed that depressive (p = 0.001) and stress levels (p = 0.003) as well as Hikikomori traits (p < 0.001) significantly predicted IAT total score in females (p < 0.001). Sex-specific binary logistic analyses showed that hikikomori, psychological distress, alexithymia, and compromised social quality of life predicted PIU in females. In males, PIU is predicted by family annual income, psychopathological distress, alexithymia, and compromised social quality of life, but not by Hikikomori traits. Conclusion: Main psychopathological predictors of PIU in Italian university students showed differences across sexes, as hikikomori-like traits are predictors of the emergence of a PIU only in the female sample. Further research studies should better investigate whether female Hikikomori-like young people may display better functioning compared to their male counterparts. © 2022 Elsevier Ltd
KW  - Hikikomori
KW  - Internet
KW  - Italy
KW  - Problematic internet use
KW  - Sex differences
KW  - addiction
KW  - adolescent
KW  - female
KW  - human
KW  - Internet
KW  - male
KW  - psychology
KW  - quality of life
KW  - shame
KW  - social phobia
KW  - student
KW  - university
KW  - Adolescent
KW  - Behavior, Addictive
KW  - Female
KW  - Humans
KW  - Internet
KW  - Internet Use
KW  - Male
KW  - Phobia, Social
KW  - Quality of Life
KW  - Shame
KW  - Students
KW  - Universities
PB  - Elsevier Ltd
N1  - Export Date: 9 November 2022
M3  - Article
DB  - Scopus
N1  - CODEN: JPYRA
C2  - 36075117
LA  - English
N1  - Correspondence Address: Volpe, U.; Unit of Clinical Psychiatry, Via Conca 71, Italy; email: u.volpe@staff.univpm.it
N1  - References: Adamski, D., The influence of new technologies on the social withdrawal (Hikikomori syndrome) among developed communities, including Poland (2018) Soc. Commun., 4, pp. 58-63. , Retrieved from:; 
Adiele, I., Olatokun, W., Prevalence and determinants of Internet addiction among adolescents (2017) Comput. Hum. Behav., 31, pp. 100-110. , Retrieved from:; 
Diagnostic and statistical manual of mental disorders (2022) Text Revision, , fifth ed. American Psychiatric Association Washington, DC; 
Billieux, J., Van der Linden, M., Rochat, L., The role of impulsivity in actual and problematic use of the mobile phone (2008) Appl. Cognit. Psychol., 22, pp. 1195-1210; 
Bolat, N., Yavuz, M., Eliaçık, K., Zorlu, A., The relationships between problematic internet use, alexithymia levels and attachment characteristics in a sample of adolescents in a high school, Turkey (2018) Psychol. Health Med., 23 (5), pp. 604-611; 
Bottesi, G., Ghisi, M., Altoè, G., Conforti, E., Melli, G., Sica, C., The Italian version of the Depression Anxiety Stress Scales-21: factor structure and psychometric properties on community and clinical samples (2015) Compr. Psychiatr., 60, pp. 170-181; 
Bruno, A., Scimeca, G., Cava, L., Pandolfo, G., Zoccali, R.A., Muscatello, M.R.A., Prevalence of internet addiction in a sample of southern Italian high school students (2014) Int. J. Ment. Health Addiction, 12 (6), pp. 708-715. , Retrieved from:; 
Capetillo-Ventura, N., Juárez-Treviño, M., Internet addiction in university medical students (2015) Med. Univ., 17 (67), pp. 88-93. , Retrieved from:; 
Di Carlo, F., Pettorruso, M., Alessi, M.C., Picutti, E., Collevecchio, R., Migliara, G., Di Giannantonio, M., Characterizing the building blocks of Problematic Use of the Internet (PUI): the role of obsessional impulses and impulsivity traits among Italian young adults (2021) Compr. Psychiatr., 106; 
Černja, I., Vejmelka, L., Rajter, M., Internet addiction test: Croatian preliminary study (2019) BMC Psychiatr., 19 (1), p. 388; 
Chaudhari, B., Menon, P., Saldanha, D., Tewari, A., Bhattacharya, L., Internet addiction and its determinants among medical students (2015) Ind. Psychiatr. J., 24 (2), p. 158; 
Chou, C., Hsiao, M.C., Internet addiction, usage, gratification, and pleasure experience: the Taiwan college students' case (2000) Comp. Educ., 35 (1), pp. 65-80. , Retrieved from:; 
Dufour, M., Brunelle, N., Tremblay, J., Leclerc, D., Cousineau, M.M., Khazaal, Y., Gender difference in internet use and internet problems among quebec high school students (2016) Can. J. Psychiatr., 61 (10), pp. 663-668. , PMID: 27310231; PMCID: PMC5348090; 
Durkee, T., Kaess, M., Carli, V., Parzer, P., Wasserman, C., Floderus, B., Wasserman, D., Prevalence of pathological internet use among adolescents in Europe: demographic and social factors (2012) Addiction, 107 (12), pp. 2210-2222; 
Eysenbach, G., Improving the quality of web surveys: the checklist for reporting results of internet E-surveys (CHERRIES) (2004) J. Med. Internet Res., 6, p. e34; 
Fineberg, N.A., Demetrovics, Z., Stein, D.J., Ioannidis, K., Potenza, M.N., Grünblatt, E., Manifesto for a European research network into problematic usage of the internet (2018) Eur. Neuropsychopharmacol, 28 (11), pp. 1232-1246; 
Frangos, C., Kiohos, A., Internet addiction among Greek University students: demographic associations with the phenomenon, using the Greek version of Young's internet addiction test (2010) Int. J. Econ. Sci. Appl. Res., 3 (1), pp. 49-74; 
Gavin, J., Brosnan, M., The relationship between hikikomori risk and internet use during COVID-19 restrictions (2022) Cyberpsychol., Behav. Soc. Netw.; 
Ha, Y.-M., Hwang, W.J., Gender differences in Internet addiction associated with psychological health indicators among adolescents using a national web-based survey (2014) Int. J. Ment. Health Addiction, 12 (5), pp. 660-669. , Retrieved from:; 
Haddad, C., Malaeb, D., Sacre, H., Bou, K.J., Khansa, W., Al Hajj, R., Association of problematic internet use with depression, impulsivity, anger, aggression, and social anxiety: results of a national study among Lebanese adolescents (2021) Pediatr. Invest., 5 (4), pp. 255-264; 
ICT facts and figures (2017) Itu, pp. 1-8. , www.itu.int/ict, Retrieved from: (2017); 
Ioannidis, K., Chamberlain, S.R., Treder, M.S., Kiraly, F., Leppink, E.W., Redden, S.A., Grant, J.E., Problematic internet use (PIU): associations with the impulsive-compulsive spectrum. An application of machine learning in psychiatry (2016) J. Psychiatr. Res., 83, pp. 94-102; 
Ioannidis, K., Treder, M.S., Chamberlain, S.R., Kiraly, F., Redden, S.A., Stein, D.J., Grant, J.E., Problematic internet use as an age-related multifaceted problem: evidence from a two-site survey (2018) Addict. Behav., 81, pp. 157-166; 
Jenaro, C., Flores, N., Gómez-Vela, M., González-Gil, F., Caballo, C., Problematic internet and cell-phone use: psychological, behavioral, and health correlates (2007) Addiction Res. Theor., 15 (3), pp. 309-320; 
Kato, T.A., Kanba, S., Teo, A.R., Hikikomori : multidimensional understanding, assessment, and future international perspectives (2019) Psychiatr. Clin. Neurosci., 73 (8), pp. 427-440; 
Kato, T.A., Shinfuku, N., Tateno, M., Internet society, internet addiction, and pathological social withdrawal: the chicken and egg dilemma for internet addiction and hikikomori (2020) Curr. Opin. Psychiatr., 33 (3), pp. 264-270; 
Khan, M.A., Shabbir, F., Rajput, T.A., Effect of gender and physical activity on internet addiction in medical students (2017) Pakistan J. Med. Sci., 33 (1), pp. 191-194; 
Khan, M.A., Shabbir, F., Rajput, T.A., Effect of gender and physical activity on internet addiction in medical students (2017) Pakistan J. Med. Sci., 33 (1), pp. 191-194; 
Ko, C.H., Hsiao, S., Liu, G.C., Yen, J.Y., Yang, M.J., Yen, C.F., The characteristics of decision making, potential to take risks, and personality of college students with Internet addiction (2010) Psychiatr. Res., 175 (1-2), pp. 121-125; 
Koronczai, B., Kökönyei, G., Urbán, R., Kun, B., Pápay, O., Nagygyörgy, K., The mediating effect of self-esteem, depression and anxiety between satisfaction with body appearance and problematic internet use (2013) Am. J. Drug Alcohol Abuse, 39 (4), pp. 259-265; 
Koyama, A., Miyake, Y., Kawakami, N., Tsuchiya, M., Tachimori, H., Takeshima, T., World Mental Health Japan Survey Group, 2002-2006. Lifetime prevalence, psychiatric comorbidity and demographic correlates of “hikikomori” in a community population in Japan (2010) Psychiatr. Res., 176 (1), pp. 69-74; 
Leung, L., Net-generation attributes and seductive properties of the internet as predictors of online activities and internet addiction (2004) Cyberpsychol. Behav., 7 (3), pp. 333-348. , Retrieved from; 
Li, X., Fu, S., Fu, Q., Zhong, B., Youths' habitual use of smartphones alters sleep quality and memory: insights from a national sample of Chinese students (2021) Int. J. Environ. Res. Publ. Health, 18 (5), p. 2254; 
Liang, G., Surveying Internet Usage and Impact in Twelve Chinese Cities (2003), Beijing: Research Center for Social Development. Chinese Academy of Social Sciences; Lopez-Fernandez, O., Generalised versus specific internet use-related addiction problems: a mixed methods study on internet, gaming, and social networking behaviours (2018) Int. J. Environ. Res. Publ. Health, 15 (12), p. 2913; 
Luo, H., Zhao, Y., Hong, J., Wang, H., Zhang, X., Tan, S., Effect of alexithymia on internet addiction among college students: the mediating role of metacognition beliefs (2022) Front. Psychol., 12; 
Lwanga, S.K., Lemeshow, S., World Health Organization (WHO). Sample size determination in health studies: a practical manual (1991), https://apps.who.int/iris/handle/10665/40062, Available from; Mahapatra, A., Sharma, P., Association of Internet addiction and alexithymia - a scoping review (2018) Addict. Behav., 81, pp. 175-182; 
Orsolini, L., Bellagamba, S., Volpe, U., Kato, T.A., Hikikomori and modern-type depression in Italy: a new phenotypical trans-cultural characterization? (2022) Int. J. Soc. Psychiatr., , 2022 Jun 20:207640221099408; 
Pallanti, S., Bernardi, S., Quercioli, L., The Shorter PROMIS Questionnaire and the Internet Addiction Scale in the assessment of multiple addictions in a high-school population: prevalence and related disability (2006) CNS Spectr., 11, pp. 966-974; 
Pan, Y.C., Chiu, Y.C., Lin, Y.H., Systematic review and meta-analysis of epidemiology of internet addiction (2020) Neurosci. Biobehav. Rev., 118, pp. 612-622; 
Pereira-Sanchez, V., Alvarez-Mon, M.A., Asunsolo Del Barco, A., Alvarez-Mon, M., Teo, A., Exploring the extent of the hikikomori phenomenon on twitter: mixed methods study of Western language tweets (2019) J. Med. Internet Res., 21 (5); 
Pérez de Albéniz Garrote, G., Rubio, L., Medina Gómez, B., Buedo-Guirado, C., Smartphone abuse amongst adolescents: the role of impulsivity and sensation seeking (2021) Front. Psychol., 12; 
Poli, R., Agrimi, E., Internet addiction disorder: prevalence in an Italian student population (2012) Nord. J. Psychiatr., 66 (1), pp. 55-59; 
Schimmenti, A., Passanisi, A., Caretti, V., La Marca, L., Granieri, A., Iacolino, C., Traumatic experiences, alexithymia, and Internet addiction symptoms among late adolescents: a moderated mediation analysis (2017) Addict. Behav., 64, pp. 314-320. , Retrieved from:; 
Scimeca, G., Bruno, A., Cava, L., Pandolfo, G., Muscatello, M.R.A., Zoccali, R., The relationship between alexithymia, anxiety, depression, and internet addiction severity in a sample of Italian high school students (2014) Sci. World J., 2014, pp. 1-8; 
Scimeca, G., Bruno, A., Crucitti, M., Conti, C., Quattrone, D., Pandolfo, G., Abnormal illness behavior and Internet addiction severity: the role of disease conviction, irritability, and alexithymia (2017) J. Behav. Addict., 6 (1), pp. 92-97; 
Spada, M.M., An overview of problematic internet use (2014) Addict. Behav., 39 (1), pp. 3-6; 
Sulla, F., Masi, A., Renati, R., Bonfiglio, S., Rollo, D., A tool for the evaluation of hikikomori risk in Italian adolescents: a first contribution to its validation (2020) IEEE Int. Symp. Med. Meas. Appl. (MeMeA), pp. 1-5; 
Tajan, N., Yukiko, H., Pionnie-Dax, N., Hikikomori: the Japanese Cabinet Office's 2016 survey of acute social withdrawal (2017) Asia-Pac. J., , https://apjjf.org/2017/05/Tajan.html, 5:ID5017. Retrieved from:; 
Tan, M.P., Lee, W., Kato, T.A., International experience of hikikomori (prolonged social withdrawal) and its relevance to psychiatric research (2021) BJPsych Int., 18, pp. 34-37; 
Tao, R., Huang, X., Wang, J., Zhang, H., Zhang, Y., Li, M., Proposed diagnostic criteria for internet addiction (2010) Addiction, 105 (3), pp. 556-564; 
Tateno, M., Teo, A.R., Ukai, W., Kanazawa, J., Katsuki, R., Kubo, H., Kato, T.A., Internet addiction, smartphone addiction, and hikikomori trait in Japanese young adult: social isolation and social network (2019) Front. Psychiatr., 10, p. 455; 
Tsitsika, A., Critselis, E., Louizou, A., Janikian, M., Freskou, A., Marangou, E., Kafetzis, D., Determinants of Internet addiction among adolescents: a case-control study (2011) Sci. World J., 11, pp. 866-874; 
Volpe, U., Orsolini, L., Salvi, V., Albert, U., Carmassi, C., Carrà, G., Fiorillo, A., COVID-19-Related social isolation predispose to problematic internet and online video gaming use in Italy (2022) Int. J. Environ. Res. Publ. Health, 19 (3), p. 1539; 
Public Health Implications of Excessive Use of the Internet, Computers, Smartphones and Similar Electronic Devices: Meeting Report, Main Meeting Hall, Foundation for Promotion of Cancer Research (2015), https://apps.who.int/iris/handle/10665/184264, National Cancer Research Centre Tokyo, Japan Retrieved from; World Health Organization, Internet addiction: the emergence of a new clinical disorder (2018) Cyberpsychol. Behav., 3, pp. 237-244. , Retrieved from:; 
(2019) International Statistical Classification of Diseases and Related Health Problems, , https://icd.who.int/, eleventh ed. Retrieved from; 
Young, K.S., Internet addiction: the emergence of a new clinical disorder (1998) Cyberpsychol. Behav., 1, pp. 237-244. , Retrieved from
UR  - https://www.scopus.com/inward/record.uri?eid=2-s2.0-85137636086&doi=10.1016%2fj.jpsychires.2022.08.015&partnerID=40&md5=352f3999e828db252c81c5425114bf1f
ER  - 

TY  - JOUR
TI  - Psychometric Properties of the Italian Version of the 25-Item Hikikomori Questionnaire
T2  - International Journal of Environmental Research and Public Health
J2  - Int. J. Environ. Res. Public Health
VL  - 19
IS  - 20
PY  - 2022
DO  - 10.3390/ijerph192013552
SN  - 16617827 (ISSN) 
AU  - Amendola, S.
AU  - Presaghi, F.
AU  - Teo, A.R.
AU  - Cerutti, R.
AD  - Department of Dynamic and Clinical Psychology and Health Studies, Sapienza University of Rome, Rome, 00185, Italy
AD  - Department of Psychology of Development and Socialization Processes, Sapienza University of Rome, Rome, 00185, Italy
AD  - Center to Improve Veteran Involvement in Care (CIVIC), VA Portland Health Care System, Portland, OR  97239, United States
AD  - Department of Psychiatry, Oregon Health & Science University, Portland, OR  97239, United States
AB  - A serious form of social withdrawal, initially described within Japan as hikikomori, has received increasing attention from the international scientific community during the last decade. The 25-item Hikikomori Questionnaire (HQ-25) was initially developed and validated in Japan. To date, data on its psychometric properties in other populations where cases of hikikomori have been described are still scarce. Thus, the aims of this study were to (1) translate, adapt, and validate the Italian version of the HQ-25 analyzing its psychometric properties; and (2) verify the association between hikikomori and personality functioning, social support, and problematic Internet use. A sample of 372 Italian adults aged 18 to 50 years completed the HQ-25 and measures of psychoticism, personality dysfunction, social support, and problematic Internet use were employed to test the convergent validity of the HQ-25. The data showed a satisfactory fit for a three-factor model, significantly better than a one-factor model. The three factors (socialization, isolation, and emotional support, as in the original study on the HQ-25) correlated positively with psychoticism, personality dysfunction, and problematic Internet use, and correlated negatively with social support. A lifetime history of hikikomori was present in 1.1% of the sample (n = 4). This is the first study to use the Italian validated version of the HQ-25 with an adult population. The findings from this study provide evidence of the satisfactory psychometric properties of the Italian version of the HQ-25 and support further investigation of the HQ-25 as an instrument to help screen for and investigate the presence of hikikomori. © 2022 by the authors.
KW  - mental health
KW  - psychiatry
KW  - social avoidance
KW  - social detachment
KW  - social isolation
KW  - adult
KW  - human
KW  - psychology
KW  - psychometry
KW  - questionnaire
KW  - social isolation
KW  - social phobia
KW  - Adult
KW  - Humans
KW  - Phobia, Social
KW  - Psychometrics
KW  - Social Isolation
KW  - Surveys and Questionnaires
PB  - MDPI
N1  - Export Date: 9 November 2022
M3  - Article
DB  - Scopus
C7  - 13552
C2  - 36294128
LA  - English
N1  - Correspondence Address: Amendola, S.; Department of Dynamic and Clinical Psychology and Health Studies, Italy; email: simone.amendola@uniroma1.it
N1  - References: Watts, J., Public Health Experts Concerned about “Hikikomori (2002) Lancet, 359, p. 1131; 
Kato, T.A., Tateno, M., Shinfuku, N., Fujisawa, D., Teo, A.R., Sartorius, N., Akiyama, T., Balhara, Y.P.S., Does the ‘Hikikomori’ Syndrome of Social Withdrawal Exist Outside Japan? A Preliminary International Investigation (2012) Soc. Psychiatry Psychiatr. Epidemiol, 47, pp. 1061-1075. , 21706238; 
Ferrara, P., Franceschini, G., Corsello, G., Mestrovic, J., Giardino, I., Sacco, M., Vural, M., Pop, T.L., The Hikikomori Phenomenon of Social Withdrawal: An Emerging Condition Involving Youth’s Mental Health and Social Participation (2020) J. Pediatrics, 225, pp. 286-288. , 32622672; 
Kasahara, Y., Taikyaku Shinkeishou Withdrawal Neurosis to Iu Shinkategorii No Teishou [Proposal for a New Category of Withdrawal Neurosis] (1978) Shishunki no Seishinbyouri to Chiryou [Psychopathology and Treatment in the Adolescent], , Nakai H., Yamanaka Y., (eds), Iwasaki Gakujutsu Shuan, Tokyo, Japan; 
Saito, T., (2013) Hikikomori: Adolescence without End (J. Angles, Trans.). First Published in Japan in 1998 by PHP Institute, Inc. [as Shakaiteki Hikikomori: Owaranai Shishunki], , University of Minnesota Press, Minneapolis, MI, USA; 
Kato, T.A., Kanba, S., Teo, A.R., Hikikomori: Multidimensional Understanding, Assessment and Future International Perspectives (2019) Psychiatry Clin. Neurosci, 73, pp. 427-440; 
Kato, T.A., Kanba, S., Teo, A.R., Defining Pathological Social Withdrawal: Proposed Diagnostic Criteria for Hikikomori (2020) World Psychiatry, 19, pp. 116-117; 
Teo, A.R., Gaw, A.C., Hikikomori, a Japanese Culture-Bound Syndrome of Social Withdrawal? A Proposal for DSM-5 (2010) J. Nerv. Ment. Dis, 198, pp. 444-449; 
Teo, A.R., Stufflebam, K., Saha, S., Fetters, M.D., Tateno, M., Kanba, S., Kato, T.A., Psychopathology Associated with Social Withdrawal: Idiopathic and Comorbid Presentations (2015) Psychiatry Res, 228, pp. 182-183; 
Chauliac, N., Couillet, A., Faivre, S., Brochard, N., Terra, J.-L., Characteristics of Socially Withdrawn Youth in France: A Retrospective Study (2017) Int. J. Soc. Psychiatry, 63, pp. 339-344; 
Ranieri, F., Luccherino, L., Hikikomori: Debating a XXI Century Phenomenon from a Clinical Point of View (2018) Scand. J. Child Adolesc. Psychiatry Psychol, 6, pp. 72-79; 
Malagón-Amor, Á., Martín-López, L.M., Córcoles, D., González, A., Bellsolà, M., Teo, A.R., Pérez, V., Bergé, D., A 12-Month Study of the Hikikomori Syndrome of Social Withdrawal: Clinical Characterization and Different Subtypes Proposal (2018) Psychiatry Res, 270, pp. 1039-1046; 
Frankova, I., Similar but Different: Psychological and Psychopathological Features of Primary and Secondary Hikikomori (2019) Front. Psychiatry, 10, p. 558; 
Amendola, S., Cerutti, R., Presaghi, F., Spensieri, V., Lucidi, C., Silvestri, E., Di Giorgio, V., Izzi, G., Hikikomori, Problematic Internet Use and Psychopathology: Correlates in Non-Clinical and Clinical Samples of Young Adults in Italy (2021) J. Psychopathol, 27, pp. 106-114; 
Koyama, A., Miyake, Y., Kawakami, N., Tsuchiya, M., Tachimori, H., Takeshima, T., Lifetime Prevalence, Psychiatric Comorbidity and Demographic Correlates of “Hikikomori” in a Community Population in Japan (2010) Psychiatry Res, 176, pp. 69-74; 
Lee, Y.S., Lee, J.Y., Choi, T.Y., Choi, J.T., Home Visitation Program for Detecting, Evaluating and Treating Socially Withdrawn Youth in Korea: Visitation Program for Withdrawn Youth (2013) Psychiatry Clin. Neurosci, 67, pp. 193-202; 
Wong, P.W., Li, T.M., Chan, M., Law, Y., Chau, M., Cheng, C., Fu, K., Yip, P.S., The Prevalence and Correlates of Severe Social Withdrawal (Hikikomori) in Hong Kong: A Cross-Sectional Telephone-Based Survey Study (2015) Int. J. Soc. Psychiatry, 61, pp. 330-342; 
Tajan, N., Yukiko, H., Pionnié-Dax, N., Hikikomori: The Japanese Cabinet Office’s 2016 Survey of Acute Social Withdrawal (2017) Asia-Pac. J, 15, p. 5017; 
Liu, L.L., Li, T.M., Teo, A.R., Kato, T.A., Wong, P.W., Harnessing Social Media to Explore Youth Social Withdrawal in Three Major Cities in China: Cross-Sectional Web Survey (2018) JMIR Ment. Health, 5, p. e34; 
Teo, A.R., Nelson, S., Strange, W., Kubo, H., Katsuki, R., Kurahara, K., Kanba, S., Kato, T.A., Social Withdrawal in Major Depressive Disorder: A Case-Control Study of Hikikomori in Japan (2020) J. Affect. Disord, 274, pp. 1142-1146; 
Malagón-Amor, Á., Martín-López, L.M., Córcoles, D., González, A., Bellsolà, M., Teo, A.R., Bulbena, A., Bergé, D., Family Features of Social Withdrawal Syndrome (Hikikomori) (2020) Front. Psychiatry, 11, p. 138; 
Suwa, M., Suzuki, K., Hara, K., Watanabe, H., Takahashi, T., Family Features in Primary Social Withdrawal among Young Adults (2003) Psychiatry Clin. Neurosci, 57, pp. 586-594; 
Yong, R., Fujita, K., Chau, P.Y., Sasaki, H., Characteristics of and Gender Difference Factors of Hikikomori among the Working-Age Population: A Cross-Sectional Population Study in Rural Japan (2020) Nihon Koshu Eisei Zasshi, 67, pp. 237-246. , 32389923; 
Yong, R., Nomura, K., Hikikomori Is Most Associated With Interpersonal Relationships, Followed by Suicide Risks: A Secondary Analysis of a National Cross-Sectional Study (2019) Front. Psychiatry, 10, p. 247. , 31040799; 
Kato, T.A., Shinfuku, N., Sartorius, N., Kanba, S., Are Japan’s Hikikomori and Depression in Young People Spreading Abroad? (2011) Lancet, 378, p. 1070; 
Stip, E., Thibault, A., Beauchamp-Chatel, A., Kisely, S., Internet Addiction, Hikikomori Syndrome, and the Prodromal Phase of Psychosis (2016) Front. Psychiatry, 7, p. 6; 
Tateno, M., Teo, A.R., Ukai, W., Kanazawa, J., Katsuki, R., Kubo, H., Kato, T.A., Internet Addiction, Smartphone Addiction, and Hikikomori Trait in Japanese Young Adult: Social Isolation and Social Network (2019) Front. Psychiatry, 10, p. 455; 
Teo, A.R., Chen, J.I., Kubo, H., Katsuki, R., Sato-Kasai, M., Shimokawa, N., Hayakawa, K., Kanba, S., Development and Validation of the 25-item Hikikomori Questionnaire (HQ-25) (2018) Psychiatry Clin. Neurosci, 72, pp. 780-788; 
Gündogmus, I., Unsal, C., Alma, L., Kul, A., Aydin, M., Bolu, A., Oznur, T., Reliability and Validation of Turkish Version of the 25-Item Hikikomori Questionnaire (2021) PBS, 11, p. 235; 
Hu, X., Fan, D., Shao, Y., Social Withdrawal (Hikikomori) Conditions in China: A Cross-Sectional Online Survey (2022) Front. Psychol, 13, p. 826945; 
Amendola, S., Presaghi, F., Teo, A.R., Cerutti, R., Psychometric Properties of the Italian Version of the 25-Item Hikikomori Questionnaire for Adolescents (2022) Int. J. Environ. Res. Public Health, 19; 
Fino, E., Iliceto, P., Carcione, A., Giovani, E., Candilera, G., Validation of the Italian Version of the 25-Item Hikikomori Questionnaire (HQ-25-I) (2022) J. Clin. Psychol; 
(2013) Diagnostic and Statistical Manual of Mental Disorders, , 5th ed., American Psychiatric Association, Washington, DC, USA; 
Fossati, A., Somma, A., Borroni, S., Markon, K.E., Krueger, R.F., The Personality Inventory for DSM-5 Brief Form: Evidence for Reliability and Construct Validity in a Sample of Community-Dwelling Italian Adolescents (2017) Assessment, 24, pp. 615-631; 
Nigro, G., Ciccarelli, M., Cosenza, M., Tempting Fate: Chasing and Maladaptive Personality Traits in Gambling Behavior (2018) Psychiatry Res, 267, pp. 360-367; 
Weekers, L.C., Hutsebaut, J., Kamphuis, J.H., The Level of Personality Functioning Scale-Brief Form 2.0: Update of a Brief Instrument for Assessing Level of Personality Functioning: The Level of Personality Functioning Scale—Brief Form 2.0 (2019) Personal. Ment. Health, 13, pp. 3-14; 
Zimmermann, J., Müller, S., Bach, B., Hutsebaut, J., Hummelen, B., Fischer, F., A Common Metric for Self-Reported Severity of Personality Disorder (2020) PSP, 53, pp. 168-178; 
Dalgard, O.S., Community Health Profile as Tool for Psychiatric Prevention (1996) Promotion of Mental Health, 5. , Trent D.R., Reed C., (eds), Avebury, Aldershot, UK; 
Kocalevent, R.-D., Berg, L., Beutel, M.E., Hinz, A., Zenger, M., Härter, M., Nater, U., Brähler, E., Social Support in the General Population: Standardization of the Oslo Social Support Scale (OSSS-3) (2018) BMC Psychol, 6; 
Birkeland, M.S., Knatten, C.K., Hansen, M.B., Hem, C., Heir, T., Long-Term Relationships between Perceived Social Support and Posttraumatic Stress after the 2011 Oslo Bombing: A Three-Year Longitudinal Study (2016) J. Affect. Disord, 202, pp. 230-235; 
Dalgard, O.S., Dowrick, C., Lehtinen, V., Vazquez-Barquero, J.L., Casey, P., Wilkinson, G., Ayuso-Mateos, J.L., Dunn, G., The ODIN Group Negative Life Events, Social Support and Gender Difference in Depression (2006) Soc. Psychiatr. Epidemiol, 41, pp. 444-451; 
Monacis, L., Sinatra, M., Griffiths, M.D., de Palo, V., Assessment of the Italian Version of the Internet Disorder Scale (IDS-15) (2018) Int. J. Ment. Health Addict, 16, pp. 680-691; 
Pontes, H.M., Griffiths, M.D., The Development and Psychometric Evaluation of the Internet Disorder Scale (IDS-15) (2017) Addict. Behav, 64, pp. 261-268; 
(2020) R: A Language and Environment for Statistical Computing, , https://www.R-project.org/, R Foundation for Statistical Computing, Vienna, Austria, Available online; 
Rosseel, Y., Lavaan: An R Package for Structural Equation Modeling (2012) J. Stat. Soft, 48, pp. 1-36; 
Revelle, W.R., Psych: Procedures for Personality and Psychological Research. Software, , https://CRAN.R-project.org/package=psych, Available online; 
Zhang, Z., Yuan, K.H., Coefficientalpha: Robust Coefficient Alpha and Omega with Missing and Non-Normal Data. R Package Version 0.7, , https://CRAN.R-project.org/package=coefficientalpha, Available online; 
McDonald, R.P., (1999) Test Theory: A Unified Treatment, , Lawrence Erlbaum, Mahwah, NJ, USA; 
Loscalzo, Y., Nannicini, C., Huai-Ching Liu, I.-T., Giannini, M., Hikikomori Risk Inventory (HRI-24): A New Instrument for Evaluating Hikikomori in Both Eastern and Western Countries (2020) Int. J. Soc. Psychiatry, 68, pp. 90-107. , 33238782; 
Uchida, Y., Norasakkunkit, V., The NEET and Hikikomori Spectrum: Assessing the Risks and Consequences of Becoming Culturally Marginalized (2015) Front. Psychol, 6, p. 1117. , 26347667; 
Kondo, N., Sakai, M., Kuroda, Y., Kiyota, Y., Kitabata, Y., Kurosawa, M., General Condition of Hikikomori (Prolonged Social Withdrawal) in Japan: Psychiatric Diagnosis and Outcome in Mental Health Welfare Centres (2013) Int. J. Soc. Psychiatry, 59, pp. 79-86; 
Mittal, V.A., Dean, D.J., Pelletier, A., Internet Addiction, Reality Substitution and Longitudinal Changes in Psychotic-like Experiences in Young Adults: Internet Addiction and Psychotic-Like (2013) Early Interv. Psychiatry, 7, pp. 261-269; 
Moshagen, M., (2020) semPower: Power Analyses for SEM. R Package Version 1.1.0, , https://CRAN.R-project.org/package=semPower, Available online
UR  - https://www.scopus.com/inward/record.uri?eid=2-s2.0-85140802278&doi=10.3390%2fijerph192013552&partnerID=40&md5=8d1220008f6ebae4819086ea1f9c251c
ER  - 

TY  - JOUR
TI  - The psychometric properties of a self- report scale on assessing social interaction of people with prolonged social withdrawal (HIKIKOMORI)
T2  - Current Psychology
J2  - Curr. Psychol.
VL  - 41
IS  - 9
SP  - 6584
EP  - 6596
PY  - 2022
DO  - 10.1007/s12144-020-01151-y
SN  - 10461310 (ISSN) 
AU  - Nonaka, S.
AU  - Sakai, M.
AD  - School of Child Psychology, Tokyo Future University, 34-12 Senjuakebono-cho, Adachi-ku, Tokyo, 120-0023, Japan
AD  - Faculty of Education, University of Miyazaki, 1-1 Gakuen Kibanadai Nishi, Miyazaki, 889-2192, Japan
AB  - This study assessed the social interaction behaviors of individuals with prolonged social withdrawal (HIKIKOMORI), subsequently developing a 26-item self-reported scale called the Adaptive Behaviors Scale for Hikikomori Self Report version (ABS-H-SR). The psychometric properties of the scale were confirmed using the item response theory. Confirmatory factor analysis (CFA) and item response theory (IRT) analysis were conducted using data from participants classified into three groups: the HIKIKOMORI group (n = 72), those who previously experienced it (previous group; n = 175), and the control group (n = 849). The reliability was assessed using the test-retest method and Cronbach’s alpha. The results suggest a reliable scale with acceptable criterion-related, convergent, and discriminant validity. This study suggests that the ABS-H-SR adequately assessed the social interaction behaviors of individuals with prolonged social withdrawal (HIKIKOMORI). Further research may clarify the extent to which the ABS-H-SR is sensitive to changes in the characteristics of prolonged social withdrawal (HIKIKOMORI). © 2020, Springer Science+Business Media, LLC, part of Springer Nature.
KW  - Adaptive behavior
KW  - HIKIKOMORI
KW  - Psychometric study
KW  - Social interaction
KW  - Social withdrawal
PB  - Springer
N1  - Cited By :2
N1  - Export Date: 9 November 2022
M3  - Article
DB  - Scopus
LA  - English
N1  - Correspondence Address: Nonaka, S.; School of Child Psychology, 34-12 Senjuakebono-cho, Adachi-ku, Japan; email: nonaka-shunsuke@tokyomirai.jp
N1  - References: Akisaka, M., Watanabe, M., Kimura, M., Shiida, T., A clinical psychological study of E-mail counseling using cellular phone approach to promote school attendance and to improve symptoms of a withdrawal pupil (2006) Journal of Education and Health Science, 51, pp. 291-299; 
Diagnostic and statistical manual of mental disorders, 4th edn, text revision (2000) (DSM-IV-TR), , Washington, DC, American Psychiatric Association; 
Cabrero-García, J., Ramos-Pichardo, J.D., Munoz-Mendoza, C.L., Cabanero-Martinez, M.J., Gonzalez-Llopis, L., Reig-Ferrer, A., Validation of a mobility item bank for older patients in primary care (2012) Health and Quality of Life Outcomes, 10, p. 147; 
Edelen, M.O., Reeve, B.B., Applying item response theory (IRT) modeling to questionnaire development, evaluation, and refinement (2007) Quality of Life Research, 16, pp. 5-18; 
Hashimoto, T., Yasuoka, H., A case study of a Rorschach feedback session for a client in his late 20s suffering from withdrawal: Analysis by grounded theory approach (2012) Japanese Journal of Clinical Psychology, 30, pp. 205-216; 
Hattie, J., Methodology review: Assessing unidimensionality of tests and items (1985) Applied Psychological Measurement, 9, pp. 139-164; 
Iwata, M., Mashida, N., Kanaya, H., Endo, K., Kiuchi, K., Group support intervention for social involvement of hikikomori (social withdrawal) individuals: A group work practice in Sakai-city style and its outcome assessment (2017) Japanese Journal of Psychiatric Treatment, 32, pp. 541-547; 
Kato, T., Kanba, S., Teo, A., A 39-year-old "Adultolescent": Understanding social withdrawal in Japan (2016) American Journal of Psychiatry, 173, pp. 112-114; 
Kato, T., Kanba, S., Teo, A., Hikikomori: Experience in Japan and international relevance (2018) World Psychiatry, 17, pp. 105-106; 
(2018) Research Report on the Actual Condition of Hikikomori; 
Kondo, N., Sakai, M., Kuroda, Y., Kiyota, Y., Kitabata, Y., Kurosawa, M., General condition of hikikomori (prolonged social withdrawal) in Japan: Psychiatric diagnosis and outcome in mental health welfare centres (2013) International Journal of Social Psychiatry, 59, pp. 79-86; 
Koyama, A., Miyake, Y., Kawakami, N., Tsuchiya, M., Tachimori, H., Takeshima, T., Lifetime prevalence, psychiatric comorbidity and demographic correlates of “hikikomori” in a community population in Japan (2010) Psychiatry Research, 176, pp. 69-74; 
Malagón-Amora, A., Martín-Lópeza, L.M., Córcolesa, D., Gonzáleza, A., Bellsolàa, M., Teoe, A.R., Péreza, V., Bergé, D., A 12-month study of the hikikomori syndrome of social withdrawal: Clinical characterization and different subtypes proposal (2018) Psychiatry Research, 270, pp. 139-1046; 
Mitamura, T., Muto, T., Acceptance and commitment therapy for a socially withdrawn young adult with social anxiety: A process of mindfulness-enhanced exposure technique (2015) Japanese Journal of Cognitive Therapy, 8, pp. 71-83; 
Nakagaito, M., Komatsu, S., Inotsume, K., Gotoh, K., Long term hikikomori: A study of the changes in mental and physical functions (2010) Japanese Journal of Addiction & Family, 26, pp. 207-216; 
Nonaka, S., Sakai, M., The effect of hikikomori on quality of life (2014) The Japanese Journal of Psychology, 85, pp. 313-318; 
Nonaka, S., Shimada, H., Sakai, M., Assessing adaptive behaviors of individuals with hikikomori (Prolonged social withdrawal): Development and psychometric evaluation of the parent-report scale (2018) International Journal of Culture and Mental Health, 11, pp. 280-294. , https://doi.org/10.1080/17542863.2017.1367411; 
Reeve, B.B., Hays, R.D., Bjorner, J.B., Cook, K.F., Crane, P.K., Teresi, J.A., Tissen, D., Cella, D., Psychometric evaluation and calibration of health-related quality of life item banks: Plans for the patient-reported outcomes measurement information system (PROMIS) (2007) Medical Care, 45, pp. S22-S31; 
Reise, S.P., Morizot, J., Hays, R.D., The role of the bifactor model in resolving dimensionality issues in health outcomes measures (2007) Quality of Life Research, 16, p. 31; 
Revelle, W., (2018) Psych: Procedures for personality and psychological research, , Northwestern University, Evanston; 
Rizopoulos, D., Ltm: An R package for latent variable modelling and item response theory analyses (2006) Journal of Statistical Software, 17, pp. 1-25; 
Rosseel, Y., Lavaan: An R package for structural equation modeling and more (2012) Journal of Statistical Software, 48, pp. 1-36; 
Rubinstein, E., Emplotting Hikikomori: Japanese parents’ narratives of social withdrawal (2016) Culture, Medicine, and Psychiatry, 40, pp. 641-663; 
Saito, K., (2010) Guidelines for Assessment and Support of Hikikomori, , Ministry of Health, Labour and Welfare; 
Saito, K., Ando, Y., Tagawa, K., Yamamoto, Y., A practical research study of group social skills training for "hikikomori (social withdrawals)" (2018) Japanese Journal of Clinical Psychology, 36, pp. 489-499; 
Sakai, M., Hirakawa, S., Nonaka, S., Okazaki, T., Seo, K., Yokose, Y., Mizoguchi, A., Effectiveness of Community Reinforcement and Family Training (CRAFT) for parents of individuals with “hikikomori (2015) Japanese Journal of Behavior Therapy, 41, pp. 167-178; 
Sakai, M., Ishikawa, S., Sato, H., Sakano, Y., Development of Hikikomori behavior checklist (HBCL) and examination of its reliability and validity (2004) Japanese Journal of Counselling Science, 37, pp. 210-222; 
Samejima, F., (1969) Estimation of Latent Ability Using a Response Pattern of Graded Scores. Psychometric Monograph, p. 17; 
Tajan, N., Social withdrawal and psychiatry: A comprehensive review of Hikikomori (2015) Neuropsychiatrie de l’enfance et de l’adolescence, 63, pp. 324-331; 
Teo, A.R., Chen, J.I., Kubo, H., Katsuki, R., Sato-Kasai, M., Shimokawa, N., Hayakawa, K., Kato, T.A., Development and validation of the 25-item Hikikomori questionnaire (HQ-25) (2018) Psychiatry and Clinical Neurosciences, 72, pp. 780-788; 
Teo, A.R., Fetters, M.D., Stufflebam, K., Tateno, M., Balhara, Y., Choi, T.Y., Kanba, S., Kato, T.A., Identification of the hikikomori syndrome of social withdrawal: Psychosocial features and treatment preferences in four countries (2015) International Journal of Social Psychiatry, 61, pp. 64-72; 
Wong, P.W., Li, T.M., Chan, M., Law, Y.W., Chau, M., Cheng, C., Fu, K.W., Yip, P.S., The prevalence and correlates of severe social withdrawal (hikikomori) in Hong Kong: A cross-sectional telephone-based survey study (2015) International Journal of Social Psychiatry, 61, pp. 330-342; 
Yoshida, K., Kobayashi, S., Ito, J., Noguchi, H., Horiuchi, K., Tuchiya, T., One-year follow-up study of social withdrawal cases with support from public agency (2005) Seishin Igaku, 47, pp. 655-662; 
Yoshida, H., Murakami, M., A family therapy approach utilizing letters (2002) Japanese Journal of Family Psychology, 19, pp. 227-236
UR  - https://www.scopus.com/inward/record.uri?eid=2-s2.0-85095410126&doi=10.1007%2fs12144-020-01151-y&partnerID=40&md5=f37035e8c2cdbf1f88ddb340289d3f80
ER  - 

TY  - JOUR
TI  - Protective and risk factors for social withdrawal in adolescence. A mixed-method study of Italian students' wellbeing
T2  - Modern Italy
J2  - Mod. Italy
VL  - 27
IS  - 3
SP  - 259
EP  - 276
PY  - 2022
DO  - 10.1017/mit.2022.10
SN  - 13532944 (ISSN) 
AU  - Beccaria, F.
AU  - Scavarda, A.
AU  - Roggero, A.
AU  - Rabaglietti, E.
AD  - Eclectica, Institute for Research and Training, Turin, Italy
AD  - University of Turin, Italy
AD  - Department of Psychology, University of Turin, Italy
AB  - This research project is aimed at identifying risk and protective factors of social withdrawal, by studying some areas of young people's psychological wellbeing. The study took place in a medium-sized town in the north-west of Italy. A total of 1,102 students participated in the study. An online survey was sent to all the students attending the second year of local high schools, then the results were combined with those from two focus groups involving young people and adults. The findings indicate that socio-cultural factors may be the reasons why social disengagement is so widespread. The societal pressure to be successful in every life domain may push young people, unable to conform, out of the competition. Bullying, negative school experiences and stress are associated with an over-investment of time on the internet, a harbinger of social isolation. This study's findings suggest the need to plan student initiatives, to identify the warning signals of the phenomenon. Copyright © The Author(s), 2022. Published by Cambridge University Press on behalf of the Association for the Study of Modern Italy.
KW  - adolescence
KW  - health promotion
KW  - hikikomori
KW  - psychological and socio-emotional wellbeing
KW  - social withdrawal
PB  - Cambridge University Press
N1  - Export Date: 9 November 2022
M3  - Article
DB  - Scopus
LA  - English
N1  - Correspondence Address: Scavarda, A.; Eclectica, Italy; email: alice.scavarda@unito.it
N1  - References: Agnew, R., Foundation for a general strain theory of crime and delinquency (1992) Criminology, 30 (1), pp. 47-87; 
Armsden, G.C., Greenberg, M.T., The inventory of parent and peer attachment: Individual differences and their relationship to psychological well-being in adolescence (1987) Journal of Youth and Adolescence, 16 (5), pp. 427-454. , https://doi.org/10.1007/BF02202939; 
Berger, K.S., Update on bullying at school: Science forgotten? (2007) Developmental Review, 27 (1), pp. 90-126; 
Bonino, S., Cattelino, E., Ciairano, E., (2005) Adolescents and Risk: Behaviors, Functions and Protective Factors, , New York, Milan: Springer; 
Cannito, M., Polini, B., Scavarda, A., Il lockdown come caso estremo di familismo: Quali effetti sulla salute dei genitori che lavorano? (2021) Salute e Società suppl., 2, pp. 35-51; 
Caplan, S.E., Preference for online social interaction: A theory of problematic internet use and psychosocial well-being (2003) Communication Research, 30 (6), pp. 625-648. , https://doi.org/10.1177/0093650203257842; 
Casale, S., Fioravanti, G., Psychosocial correlates of internet use among italian students (2011) International Journal of Psychology, 46 (4), pp. 288-298; 
Cavallo, F., Lemma, P., Dalmasso, P., Vieno, A., Lazzeri, G., Galeoni, D., (2014) Report nazionale dati HBSC (Health Behaviour in School-Aged Children) Italia 201, , http://www.scuoledimediglia.edu.it/wp-content/uploads/2016/12/report_nazionale_2014.comp_.pdf, World Health Organization Cross-National Study; 
Chan, G.H.Y., Lo, T.W., Quality of life of the hidden youth in hong kong (2013) Applied Research in Quality of Life, 9, pp. 951-969; 
Codeluppi, V., (2007) La vetrinizzazione sociale, , Il processo di spettacolarizzazione degli individui e della società. Turin: Bollati Boringhieri; 
Cole, L.E., (2013) Japanese Culture-Bound Disorders: The Relationship between "Taijin Kyofusho, Hikikomori" and Shame, , https://eric.ed.gov/?id=ED541434, Online Submission; 
De Caredda, F.M.M., Delle, R.C., Salviati, M., Biondi, M., Hikikomori : A culture-bound syndrome in the web 2.0 era (2013) Rivista di psichiatria, 48 (4), pp. 354-358; 
Furlong, A., The japanese hikikomori phenomenon: Acute social withdrawal among young people (2008) The Sociological Review, 56 (2), pp. 309-325. , https://doi.org/10.1111/j.1467-954X.2008.00790.x; 
Furlong, A., Goodwin, J., O'Connor, H., Hall, S., Lowden, K., Plugor, R., (2018) Young People in the Labour Market, , Abingdon, UK: Routledge; 
Gentili, L., (2014) Homo mediaticus: mass media e culto dell'immagine, , Rome: Armando Editore; 
Gross, E.F., Juvonen, J., Gable, S.L., Internet use and well-being in adolescence (2002) Journal of Social Issues, 58 (1), pp. 75-90. , https://doi.org/10.1111/1540-4560.00249; 
Harwood, J., Dooley, J.J., Scott, A.J., Joiner, R., Constantly connected - The effects of smart-devices on mental health (2014) Computers in Human Behavior, 34, pp. 267-272. , https://doi.org/10.1016/j.chb.2014.02.006; 
Hogan, B., The presentation of self in the age of social media: Distinguishing performances and exhibitions online (2010) Bulletin of Science, Technology & Society, 30 (6), pp. 377-386. , https://doi.org/10.1177/0270467610385893; 
Holstein, B.E., Pedersen, T.P., Bendtsen, P., Madsen, K.R., Meilstrup, C.R., Nielsen, L., Rasmussen, M., Perceived problems with computer gaming and internet use among adolescents: Measurement tool for non-clinical survey studies (2014) BMC Public Health, 14 (1), p. 361; 
Jia, R., Jia, H.H., Factorial validity of problematic internet use scales (2009) Computers in Human Behavior, 25, pp. 1335-1342. , https://doi.org/10.1016/j.chb.2009.06.004; 
Kato, T.A., Shinfuku, N., Sartorius, N., Kanba, S., Are japan's hikikomori and depression in young people spreading abroad? (2011) The Lancet, 378 (9796), p. 1070; 
Kato, T.A., Tateno, M., Shinfuku, N., Does the "hikikomori" syndrome of social withdrawal exist outside japan? A preliminary international investigation (2012) Social Psychiatry & Psychiatric Epidemiology, 47 (7), pp. 1061-1075; 
Koyama, A., Miyake, Y., Kawakami, N., Tsuchiya, M., Tachimori, H., Takeshima, T., Lifetime prevalence, psychiatric comorbidity and demographic correlates of "hikikomori" in a community population in japan (2010) Psychiatry Research, 176, pp. 69-74; 
Lassiter, C., Norasakkunkit, V., Shuman, B., Toivonen, T., Diversity and resistance to change: Macro conditions for marginalization in post-industrial societies (2018) Frontiers in Psychology, 9, p. 812. , https://doi.org/10.3389/fpsyg.2018.00812; 
Lee, Y.S., Lee, J.Y., Choi, T.Y., Choi, J.T., Home visitation program for detecting, evaluating and treating socially withdrawn youth in korea (2013) Psychiatry and Clinical Neurosciences, 67, pp. 193-202; 
Li, T.M.H., Liu, L., Wong, P.W.C., Withdrawal experience and possible way-outs from withdrawal behaviour in young people (2018) Qualitative Social Work, 17 (4), pp. 537-555; 
Luppi, C., Benedetti, E., Molinaro, S., (2016) I dati sul consumo di sostanze e sui comportamenti a rischio nella popolazione studentesca, , http://www.espad.org, ESPAD Italia. Pisa, Consiglio Nazionale delle Ricerche, IFC-Istituto di Fisiologia Clinica; 
Malagón-Amor, Á., Córcoles-Martínez, D., Martín-López, L.M., Pérez-Solà, V., Hikikomori in spain: A descriptive study (2015) International Journal of Social Psychiatry, 61 (5), pp. 475-483. , https://doi.org/10.1177/0020764014553003; 
Meerkerk, G.J., Van Den Eijnden, R., Franken, I., Garretsen, H., Is compulsive internet use related to sensitivity to reward and punishment, and impulsivity? (2010) Computers in Human Behavior, 26, pp. 729-735. , https://doi.org/10.1016/j.chb.2010.01.009; 
Merton, R.K., Social structure and anomie (1938) American Sociological Review, 3 (5), pp. 672-682; 
Naldini, M., (2016) La transizione alla genitorialità, , Da coppie moderne a famiglie tradizionali. Bologna: Il Mulino; 
Norasakkunkit, V., Uchida, Y., Marginalized japanese youth in post-industrial japan: Motivational patterns, self-perceptions, and the structural foundations of shifting values (2012) Values, Religion and Culture in Adolescent Development, , edited by G. Tromsdorff and X. Chen. Cambridge, UK: Cambridge University Press; 
Nowland, R., Necka, E.A., Cacioppo, J.T., Loneliness and Social Internet Use: Pathways to Reconnection in a Digital World? (2017) Perspectives on Psychological Science, 13 (1), pp. 70-87; 
Olweus, D., (1996) The Revised Olweus Bully/Victim Questionnaire, , Bergen: Research Center for Health Promotion; 
Orford, J., (2005) Problem Gambling and Other Behavioural Addictions (Internet), , London: Foresight, Government Office for Science, Department of Innovation, University and Skills; 
Ovejero, S., Caro-Canizares, I., De León-Martínez, V., Baca-Garcia, E., Prolonged social withdrawal disorder: A hikikomori case in spain (2014) International Journal of Social Psychiatry, 60 (6), pp. 562-565. , https://doi.org/10.1177/0020764013504560; 
Phillips, B., Shipps, B., Frequency of usage: The impact of technology acceptance factors versus social factors (2012) International Journal of Virtual Communities and Social Networking (IJVCSN), 4 (2), pp. 30-45; 
Piotti, A., La dimensione hikikomori. effetti del virtuale nel ritiro sociale (2020) Psiche, 1, pp. 123-133; 
Rabaglietti, E., Roggero, A., Ciairano, S., Bonino, S., Il ruolo della reciprocità nei legami di amicizia e il benessere psicosociale in adolescenza (2008) Rassegna di Psicologia, 2, pp. 45-66; 
Ranieri, F., Andreoli, M., Bellagamba, E., Franchi, E., Mancini, F., Pitti, L., Sfameni, L., Stoppielli, M., Hikikomori and intercultural manifestations: A bibliographic review (2015) European Psychiatry, 30, p. 573. , https://doi.org/10.1016/S0924-9338(15)31913-1; 
Ricci, C., (2014) La volontaria reclusione, , Italia e Giappone. Un legame inquietante. Rome: Aracne; 
Saito, T., (1998) Shakaiteki hikikomori: owaranai shishunki, , Tokyo: PHP Kenkyujo; 
Saito, T., Angles, J., (2013) Hikikomori: Adolescence without End, , Minneapolis: University of Minnesota Press; 
Sakamoto, N., Martin, R.G., Kumano, H., Kuboki, T., Al-Adawi, S., Hikikomori: Is it a culture-reactive or culture-bound syndrome? Nidotherapy and a clinical vignette from oman (2005) The International Journal of Psychiatry in Medicine, 35 (2), pp. 191-198. , https://journals.sagepub.com/doi/10.2190/7WEQ-216D-TVNH-PQJ1; 
San, M.P., Zavattini, G.C., Ronconi, S., L'inventario per l'attaccamento ai genitori ed ai pari (IPPA: Inventory of Parent and Peer Attachment). Un'indagine psicometrica su un campione italiano di adolescenti (2009) Giornale italiano di psicologia, 36 (1), pp. 199-225; 
Saraceno, C., (2016) Mamme e papà, , Gli esami non finiscono mai. Milan: Feltrinelli; 
Scheithauer, H., Hayer, T., Petermann, F., Jugert, G., Physical, verbal, and relational forms of bullying among german students: Age trends, gender differences and correlates (2006) Aggressive Behavior, 32, pp. 261-275. , https://doi.org/10.1002/ab.20128; 
Solberg, M., Olweus, D., Prevalence estimation of school bullying with the olweus bully/victim questionnaire (2003) Aggressive Behavior, 29, pp. 239-268. , doi.org/10.1002/ab.10047; 
Spiniello, R., Piotti, A., Comazzi, D., (2015) Il corpo in una stanza, , Adolescenti ritirati che vivono di computer. Milan: Franco Angeli; 
Sulla, F., Masi, A., Renati, R., Bonfiglio, N.S., Rollo, D., A tool for the evaluation of hikikomori risk in italian adolescents: A first contribution to its validation (2020) 2020 IEEE International Symposium on Medical Measurements and Applications (MeMeA), pp. 1-5; 
Teo, A.R., A new form of social withdrawal in japan: A review of hikikomori (2010) International Journal of Social Psychiatry, 56 (2), pp. 178-185. , https://doi.org/10.1177/0020764008100629; 
Toivonen, T., Norasakkunkit, V., Uchida, Y., Unable to conform, unwilling to rebel? Youth, culture, and motivation in globalizing japan (2011) Frontiers in Psychology, 2, p. 207. , doi.org/10.3389/fpsyg.2011.00207; 
Van Den Eijnden, R.J., Meerkerk, G.J., Vermulst, A.A., Spijkerman, R., Engels, R.C., Online communication, compulsive internet use and psychosocial well-being among adolescents: A longitudinal study (2008) Developmental Psychology, 44 (3), p. 655. , https://doi.org/10.1037/0012-1649.44.3.655; 
Van Der Vorst, H., Engels, R.C., Meeus, W., Deković, M., Parental attachment, parental control and early development of alcohol use: A longitudinal study (2006) Psychology of Addictive Behaviors, 20 (2), p. 10. , https://doi.org/10.1037/0893-164X.20.2.107; 
Wong, M., Hidden youth? A new perspective on the sociality of young people "withdrawn" in the bedroom in a digital age (2020) New Media & Society, 22 (7), pp. 1227-1244; 
Zielinziger, M., (2006) Non voglio più vivere alla luce del sole. Il disgusto per il mondo esterno di una nuova generazione perduta, , Rome: Elliot Edizioni; 
Zucchetti, G., Giannotta, F., Rabaglietti, E., Online and offline friendship among italian adolescent girls following a non-traditional school track (2013) Scandinavian Journal of Child and Adolescent Psychology and Psychiatry, 1 (1), pp. 24-32. , https://doi.org/10.21307/sjcapp-2013-004
UR  - https://www.scopus.com/inward/record.uri?eid=2-s2.0-85136104449&doi=10.1017%2fmit.2022.10&partnerID=40&md5=88769bc05acc67de8d95d63c4bcdbc19
ER  - 

TY  - JOUR
TI  - Psychometric Properties of the Italian Version of the 25-Item Hikikomori Questionnaire for Adolescents
T2  - International Journal of Environmental Research and Public Health
J2  - Int. J. Environ. Res. Public Health
VL  - 19
IS  - 16
PY  - 2022
DO  - 10.3390/ijerph191610408
SN  - 16617827 (ISSN) 
AU  - Amendola, S.
AU  - Presaghi, F.
AU  - Teo, A.R.
AU  - Cerutti, R.
AD  - Department of Dynamic and Clinical Psychology and Health Studies, Sapienza University of Rome, Rome, 00185, Italy
AD  - Department of Psychology of Development and Socialization Processes, Sapienza University of Rome, Rome, 00185, Italy
AD  - Center to Improve Veteran Involvement in Care (CIVIC), VA Portland Health Care System, Portland, OR  97239, United States
AD  - Department of Psychiatry, Oregon Health & Science University, Portland, OR  97239, United States
AB  - Hikikomori is a form of social withdrawal that is commonly described as having an onset during adolescence, a life stage when other psychiatric problems can also emerge. This study aimed to adapt the 25-item Hikikomori Questionnaire (HQ-25) for the Italian adolescent population, examining its psychometric properties; associations between hikikomori and psychoticism, depression, anxiety, problematic internet use (PIU), psychotic-like experiences (PLEs), to confirm convergent validity of the HQ-25; and the interaction effect between symptoms of hikikomori and PIU in predicting PLEs. Two-hundred and twenty-one adolescents participated in the study. Measures included the HQ-25, the Psychoticism subscale of the Personality Inventory for the Diagnostic and Statistical Manual of Mental Disorders, the Depression and Anxiety subscales of the Brief Symptom Inventory, the Internet Disorder Scale, and the Brief Prodromal Questionnaire. Data showed a satisfactory fit for a three-factor model for the HQ-25 that is consistent with the original study on the HQ-25. Three factors (socialization, isolation, and emotional support) were associated with psychopathology measures. Six participants reported lifetime history of hikikomori. Symptoms of hikikomori and PIU did not interact in predicting PLEs. This is the first study to validate the HQ-25 in a population of adolescents. Findings provide initial evidence of the adequate psychometric properties of the Italian version of the HQ-25 for adolescents. © 2022 by the authors.
KW  - social avoidance
KW  - social isolation
KW  - social withdrawal
KW  - young people
KW  - youth
KW  - adolescence
KW  - mental disorder
KW  - mental health
KW  - social behavior
KW  - young population
KW  - adolescent
KW  - adult
KW  - anxiety disorder
KW  - Article
KW  - Brief Symptom Inventory
KW  - child
KW  - clinical feature
KW  - controlled study
KW  - cross-sectional study
KW  - depression
KW  - Depression, Anxiety and Stress Scale
KW  - Diagnostic and Statistical Manual of Mental Disorders
KW  - emotional support
KW  - evidence based practice
KW  - female
KW  - hikikomori
KW  - human
KW  - internet addiction
KW  - male
KW  - medical history
KW  - personality test
KW  - psychometry
KW  - psychosis
KW  - psychosocial withdrawal
KW  - social avoidance
KW  - social isolation
KW  - psychometry
KW  - questionnaire
KW  - shame
KW  - social phobia
KW  - Italy
KW  - Adolescent
KW  - Diagnostic and Statistical Manual of Mental Disorders
KW  - Humans
KW  - Phobia, Social
KW  - Psychometrics
KW  - Shame
KW  - Surveys and Questionnaires
PB  - MDPI
N1  - Cited By :1
N1  - Export Date: 9 November 2022
M3  - Article
DB  - Scopus
C7  - 10408
C2  - 36012042
LA  - English
N1  - Correspondence Address: Cerutti, R.; Department of Dynamic and Clinical Psychology and Health Studies, Italy; email: rita.cerutti@uniroma1.it
N1  - References: Kato, T.A., Kanba, S., Teo, A.R., Hikikomori: Multidimensional Understanding, Assessment and Future International Perspectives (2019) Psychiatry Clin. Neurosci, 73, pp. 427-440. , 31148350; 
Kato, T.A., Kanba, S., Teo, A.R., Defining Pathological Social Withdrawal: Proposed Diagnostic Criteria for Hikikomori (2020) World Psychiatry, 19, pp. 116-117. , 31922682; 
Teo, A.R., Gaw, A.C., Hikikomori, a Japanese Culture-Bound Syndrome of Social Withdrawal? A Proposal for DSM-5 (2010) J. Nerv. Ment. Dis, 198, pp. 444-449. , 20531124; 
Umeda, M., Kawakami, N., Association of Childhood Family Environments with the Risk of Social Withdrawal (‘hikikomori’) in the Community Population in Japan (2012) Psychiatry Clin. Neurosci, 66, pp. 121-129; 
Tajan, N., Yukiko, H., Pionnié-Dax, N., Hikikomori: The Japanese Cabinet Office’s 2016 Survey of Acute Social Withdrawal (2017) Asia-Pac. J, 15, p. 5017; 
Teo, A.R., Stufflebam, K.W., Kato, T.A., The Intersection of Culture and Solitude: The Hikikomori Phenomenon in Japan (2013) The Handbook of Solitude, pp. 445-460. , Coplan R.J., Bowker J.C., (eds), Wiley Blackwell, Hoboken, NJ, USA; 
Watts, J., Public Health Experts Concerned about “Hikikomori (2002) Lancet, 359, p. 1131; 
De Michele, F., Caredda, M., Delle Chiaie, R., Salviati, M., Biondi, M., Hikikomori (): Una culture-bound syndrome nell’era del web 2.0 [Hikikomori (): A culture-bound syndrome in the web 2.0 era] (2013) Riv. Psichiatr, 48, pp. 354-358; 
Gondim, F.A.A., Aragão, A.P., Holanda Filha, J.G., Messias, E.L.M., Hikikomori in Brazil: 29 Years of Voluntary Social Withdrawal (2017) Asian J. Psychiatr, 30, pp. 163-164; 
Malagón, A., Alvaro, P., Córcoles, D., Martín-López, L.M., Bulbena, A., Hikikomori”: A New Diagnosis or a Syndrome Associated with a Psychiatric Diagnosis? (2010) Int. J. Soc. Psychiatry, 56, pp. 558-559; 
Ovejero, S., Caro-Cañizares, I., de León-Martínez, V., Baca-Garcia, E., Prolonged Social Withdrawal Disorder: A Hikikomori Case in Spain (2014) Int. J. Soc. Psychiatry, 60, pp. 562-565; 
Roch-Suzuki, R., Hikikomori n’est peut-être pas ce qu’on voudrait qu’il soit [Hikikomori is perhaps not what we would like it to be] (2012) Rev. Med. Suisse, 8, pp. 1932-1934. , 23130424; 
Roza, T.H., Spritzer, D.T., Lovato, L.M., Passos, I.C., Multimodal Treatment for a Brazilian Case of Hikikomori (2020) Braz. J. Psychiatry, 42, pp. 455-456. , 32401871; 
Sakamoto, N., Martin, R.G., Kumano, H., Kuboki, T., Al-Adawi, S., Hikikomori, Is It a Culture-Reactive or Culture-Bound Syndrome? Nidotherapy and a Clinical Vignette from Oman (2005) Int. J. Psychiatry Med, 35, pp. 191-198; 
Silić, A., Vukojević, J., Čulo, I., Falak, H., Hikikomori Silent Epidemic: A Case Study (2019) Res. Psychother, 22, p. 377. , 32913802; 
Bommersbach, T., Millard, H., No Longer Culture-Bound: Hikikomori Outside of Japan (2019) Int. J. Soc. Psychiatry, 65, pp. 539-540; 
García-Campayo, J., Alda, M., Sobradiel, N., Sanz Abós, B., Un caso de hikikomori en España [A case report of hikikomori in Spain] (2007) Med. Clin, 129, pp. 318-319; 
Gariup, M., Parellada, E., García, C., Bernardo, M., Hikikomori o esquizofrenia simple? [Hikikomori or simple schizophrenia?] (2008) Med. Clin, 130, pp. 718-719; 
Ranieri, F., When Social Withdrawal in Adolescence Becomes Extreme: The “Hikikomori” Phenomenon in Italy (2015) Psychiatr. Psychol. Klin, 15, pp. 148-151; 
Ranieri, F., Luccherino, L., Hikikomori: Debating a XXI Century Phenomenon from a Clinical Point of View (2018) Scand. J. Child Adolesc. Psychiatry Psychol, 6, pp. 72-79; 
Filardi, M., Blunda, V., Vandi, S., Musetti, A., Posar, A., Visconti, P., Pizza, F., Franceschini, C., Case Report: Burden of Illness in Narcolepsy Type 1: Hikikomori in a Teenage Girl (2021) Front. Psychol, 12, p. 634941; 
Maglia, M., Hikikomori: A Systemic-Relational Analysis (2020) Health Psychol. Res, 8, p. 9068. , 33123646; 
Bowker, J.C., Bowker, M.H., Santo, J.B., Ojo, A.A., Etkin, R.G., Raja, R., Severe Social Withdrawal: Cultural Variation in Past Hikikomori Experiences of University Students in Nigeria, Singapore, and the United States (2019) J. Genet. Psychol, 180, pp. 217-230. , 31305235; 
Chauliac, N., Couillet, A., Faivre, S., Brochard, N., Terra, J.-L., Characteristics of Socially Withdrawn Youth in France: A Retrospective Study (2017) Int. J. Soc. Psychiatry, 63, pp. 339-344. , 28446040; 
Frankova, I., Similar but Different: Psychological and Psychopathological Features of Primary and Secondary Hikikomori (2019) Front. Psychiatry, 10, p. 558. , 31447713; 
Malagón-Amor, Á., Martín-López, L.M., Córcoles, D., González, A., Bellsolà, M., Teo, A.R., Pérez, V., Bergé, D., A 12-Month Study of the Hikikomori Syndrome of Social Withdrawal: Clinical Characterization and Different Subtypes Proposal (2018) Psychiatry Res, 270, pp. 1039-1046; 
Teo, A.R., Stufflebam, K., Saha, S., Fetters, M.D., Tateno, M., Kanba, S., Kato, T.A., Psychopathology Associated with Social Withdrawal: Idiopathic and Comorbid Presentations (2015) Psychiatry Res, 228, pp. 182-183; 
Amendola, S., Cerutti, R., Presaghi, F., Spensieri, V., Lucidi, C., Silvestri, E., Di Giorgio, V., Izzi, G., Hikikomori, Problematic Internet Use and Psychopathology: Correlates in Non-Clinical and Clinical Samples of Young Adults in Italy (2021) J. Psychopathol, 27, pp. 106-114; 
Amendola, S., Presaghi, F., Teo, A.R., Cerutti, R., (2022) Psychometric Properties of the Italian Version of the 25-Item Hikikomori Questionnaire; 
Hamasaki, Y., Pionnié-Dax, N., Dorard, G., Tajan, N., Hikida, T., Identifying Social Withdrawal (Hikikomori) Factors in Adolescents: Understanding the Hikikomori Spectrum (2021) Child Psychiatry Hum. Dev, 52, pp. 808-817; 
Lee, Y.S., Lee, J.Y., Choi, T.Y., Choi, J.T., Home Visitation Program for Detecting, Evaluating and Treating Socially Withdrawn Youth in Korea: Visitation Program for Withdrawn Youth (2013) Psychiatry Clin. Neurosci, 67, pp. 193-202; 
Verboom, C.E., Sijtsema, J.J., Verhulst, F.C., Penninx, B.W.J.H., Ormel, J., Longitudinal Associations between Depressive Problems, Academic Performance, and Social Functioning in Adolescent Boys and Girls (2014) Dev. Psychol, 50, pp. 247-257; 
Wood, J.J., Lynne-Landsman, S.D., Langer, D.A., Wood, P.A., Clark, S.L., Mark Eddy, J., Ialongo, N., School Attendance Problems and Youth Psychopathology: Structural Cross-Lagged Regression Models in Three Longitudinal Data Sets: Absenteeism (2012) Child Dev, 83, pp. 351-366. , 22188462; 
Kondo, N., Sakai, M., Kuroda, Y., Kiyota, Y., Kitabata, Y., Kurosawa, M., General Condition of Hikikomori (Prolonged Social Withdrawal) in Japan: Psychiatric Diagnosis and Outcome in Mental Health Welfare Centres (2013) Int. J. Soc. Psychiatry, 59, pp. 79-86. , 22094722; 
(2013) Diagnostic and Statistical Manual of Mental Disorders, , 5th ed., American Psychiatric Association, Washington, DC, USA; 
Pollock, N.C., McCabe, G.A., Southard, A.C., Zeigler-Hill, V., Pathological Personality Traits and Emotion Regulation Difficulties (2016) Personal. Individ. Differ, 95, pp. 168-177; 
Harkness, A.R., Reynolds, S.M., Lilienfeld, S.O., A Review of Systems for Psychology and Psychiatry: Adaptive Systems, Personality Psychopathology Five (PSY–5), and the DSM–5 (2014) J. Personal. Assess, 96, pp. 121-139. , 23941204; 
Romero, E., Alonso, C., Maladaptative Personality Traits in Adolescence: Behavioural, Emotional and Motivational Correlates of the PID-5-BF Scales (2019) Psicothema, 31, pp. 263-270; 
Cullen, K., Guimaraes, A., Wozniak, J., Anjum, A., Schulz, S., White, T., Trajectories of Social Withdrawal and Cognitive Decline in the Schizophrenia Prodrome (2011) Clin. Schizophr. Relat. Psychoses, 4, pp. 229-238. , 21177240; 
Mäki, P., Koskela, S., Murray, G.K., Nordström, T., Miettunen, J., Jääskeläinen, E., Veijola, J.M., Difficulty in Making Contact with Others and Social Withdrawal as Early Signs of Psychosis in Adolescents—The Northern Finland Birth Cohort 1986 (2014) Eur. Psychiatr, 29, pp. 345-351; 
Matheson, S.L., Vijayan, H., Dickson, H., Shepherd, A.M., Carr, V.J., Laurens, K.R., Systematic Meta-Analysis of Childhood Social Withdrawal in Schizophrenia, and Comparison with Data from at-Risk Children Aged 9–14 Years (2013) J. Psychiatr. Res, 47, pp. 1061-1068; 
Daniel, C., Lovatt, A., Mason, O.J., Psychotic-Like Experiences and Their Cognitive Appraisal Under Short-Term Sensory Deprivation (2014) Front. Psychiatry, 5, p. 106; 
Mason, O.J., Brady, F., The Psychotomimetic Effects of Short-Term Sensory Deprivation (2009) J. Nerv. Ment. Dis, 197, pp. 783-785; 
Preti, A., Raballo, A., Kotzalidis, G.D., Scanu, R., Muratore, T., Gabbrielli, M., Tronci, D., Carta, M.G., Quick Identification of the Risk of Psychosis: The Italian Version of the Prodromal Questionnaire-Brief (2018) Clin. Pract. Epidemiol. Ment. Health CP EMH, 14, pp. 120-131. , 29997679; 
van Os, J., Hanssen, M., Bijl, R.V., Vollebergh, W., Prevalence of Psychotic Disorder and Community Level of Psychotic Symptoms: An Urban-Rural Comparison (2001) Arch. Gen. Psychiatry, 58, p. 663; 
Fonseca-Pedrero, E., Lucas-Molina, B., Pérez-Albéniz, A., Inchausti, F., Ortuño-Sierra, J., Psychotic-like Experiences and Substance Use in College Students (2019) Adicciones, 32, p. 41. , 31017998; 
Thapar, A., Heron, J., Jones, R.B., Owen, M.J., Lewis, G., Zammit, S., Trajectories of Change in Self-Reported Psychotic-like Experiences in Childhood and Adolescence (2012) Schizophr. Res, 140, pp. 104-109. , 22789670; 
van Os, J., Linscott, R.J., Myin-Germeys, I., Delespaul, P., Krabbendam, L., A Systematic Review and Meta-Analysis of the Psychosis Continuum: Evidence for a Psychosis Proneness–Persistence–Impairment Model of Psychotic Disorder (2009) Psychol. Med, 39, pp. 179-195; 
Isaksson, J., Vadlin, S., Olofsdotter, S., Åslund, C., Nilsson, K.W., Psychotic-like Experiences during Early Adolescence Predict Symptoms of Depression, Anxiety, and Conduct Problems Three Years Later: A Community-Based Study (2020) Schizophr. Res, 215, pp. 190-196. , 31677809; 
Yamasaki, S., Usami, S., Sasaki, R., Koike, S., Ando, S., Kitagawa, Y., Matamura, M., Foo, J.C., The Association between Changes in Depression/Anxiety and Trajectories of Psychotic-like Experiences over a Year in Adolescence (2018) Schizophr. Res, 195, pp. 149-153. , 29055569; 
Wu, J., Long, X., Liu, F., Qi, A., Chen, Q., Guan, X., Zhang, Q., Xie, S., Screening of the College Students at Clinical High Risk for Psychosis in China: A Multicenter Epidemiological Study (2021) BMC Psychiatry, 21; 
Yasuma, N., Watanabe, K., Nishi, D., Ishikawa, H., Tachimori, H., Takeshima, T., Umeda, M., Kawakami, N., Psychotic Experiences and Hikikomori in a Nationally Representative Sample of Adult Community Residents in Japan: A Cross-Sectional Study (2021) Front. Psychiatry, 11, p. 602678; 
Kato, T.A., Shinfuku, N., Sartorius, N., Kanba, S., Are Japan’s Hikikomori and Depression in Young People Spreading Abroad? (2011) Lancet, 378, p. 1070; 
Tateno, M., Teo, A.R., Ukai, W., Kanazawa, J., Katsuki, R., Kubo, H., Kato, T.A., Internet Addiction, Smartphone Addiction, and Hikikomori Trait in Japanese Young Adult: Social Isolation and Social Network (2019) Front. Psychiatry, 10, p. 455. , 31354537; 
Lee, J.-Y., Ban, D., Kim, S.-Y., Kim, J.-M., Shin, I.-S., Yoon, J.-S., Kim, S.-W., Negative Life Events and Problematic Internet Use as Factors Associated with Psychotic-Like Experiences in Adolescents (2019) Front. Psychiatry, 10, p. 369. , 31191372; 
Mittal, V.A., Dean, D.J., Pelletier, A., Internet Addiction, Reality Substitution and Longitudinal Changes in Psychotic-like Experiences in Young Adults: Internet Addiction and Psychotic-Like (2013) Early Interv. Psychiatry, 7, pp. 261-269; 
Pelletier-Baldelli, A., Ives, L., Mittal, V.A., Increased Internet Use and Poorer Ability to Manage Emotions in Youth at High-Risk for Psychosis (2015) Schizophr. Res. Cogn, 2, pp. 220-226. , 26855886; 
Santesteban-Echarri, O., Goreis, A., Kafka, J.X., Scharinger, C., Addington, J., Felnhofer, A., Mossaheb, N., Kothgassner, O.D., T104. Psychotic-like Experiences and Problematic Gaming Behavior in Online Game Forums (2020) Schizophr. Bull, 46, p. S270; 
Vadlin, S., Åslund, C., Hellström, C., Nilsson, K.W., Associations between Problematic Gaming and Psychiatric Symptoms among Adolescents in Two Samples (2016) Addict. Behav, 61, pp. 8-15. , 27203825; 
Stip, E., Thibault, A., Beauchamp-Chatel, A., Kisely, S., Internet Addiction, Hikikomori Syndrome, and the Prodromal Phase of Psychosis (2016) Front. Psychiatry, 7, p. 6; 
Angane, A., Keshari, P., Mane, A., Nayak, A., Psychosis Unmasked by Gaming: A Case Series (2021) Ann. Indian Psychiatry, 5, p. 89; 
Bell, V., Grech, E., Maiden, C., Halligan, P.W., Ellis, H.D., ‘Internet Delusions’: A Case Series and Theoretical Integration (2005) Psychopathology, 38, pp. 144-150; 
Kalbitzer, J., Mell, T., Bermpohl, F., Rapp, M.A., Heinz, A., Twitter Psychosis: A Rare Variation or a Distinct Syndrome? (2014) J. Nerv. Ment. Dis, 202, p. 623; 
Lerner, V., Libov, I., Witztum, E., Internet Delusions”: The Impact of Technological Developments on the Content of Psychiatric Symptoms (2006) Isr. J. Psychiatry Relat. Sci, 43, pp. 47-51. , 16910385; 
Mendhekar, D.N., Chittaranjan, A.C., Emergence of Psychotic Symptoms during Internet Withdrawal: Letters to the Editor (2012) Psychiatry Clin. Neurosci, 66, p. 163. , 22353329; 
Nitzan, U., Shoshan, E., Lev-Ran, S., Fennig, S., Internet-Related Psychosis—A Sign of the Times? (2011) Isr. J. Psychiatry, 48, pp. 207-211; 
Paik, A., Oh, D., Kim, D., A Case of Withdrawal Psychosis from Internet Addiction Disorder (2014) Psychiatry Investig, 11, p. 207. , 24843379; 
Tan, S., Shea, C., Kopala, L., Paranoid Schizophrenia with Delusions Regarding the Internet (1997) J. Psychiatry Neurosci, 22, p. 143. , 9074309; 
Tzang, R.-F., Chang, C.-H., Chang, Y.-C., Adolescent’s Psychotic-like Symptoms Associated with Internet Addiction (2015) Psychiatry Clin. Neurosci, 69, p. 384; 
Hoffman, R.E., A Social Deafferentation Hypothesis for Induction of Active Schizophrenia (2007) Schizophr. Bull, 33, pp. 1066-1070; 
Chau, A.K.C., Zhu, C., So, S.H.-W., Loneliness and the Psychosis Continuum: A Meta-Analysis on Positive Psychotic Experiences and a Meta-Analysis on Negative Psychotic Experiences (2019) Int. Rev. Psychiatry, 31, pp. 471-490; 
Teo, A.R., Chen, J.I., Kubo, H., Katsuki, R., Sato-Kasai, M., Shimokawa, N., Hayakawa, K., Kanba, S., Development and Validation of the 25-item Hikikomori Questionnaire (HQ-25) (2018) Psychiatry Clin. Neurosci, 72, pp. 780-788; 
Bozzola, E., Spina, G., Ruggiero, M., Vecchio, D., Caruso, C., Bozzola, M., Staiano, A.M., Banderali, G., Media Use during Adolescence: The Recommendations of the Italian Pediatric Society (2019) Ital. J. Pediatr, 45, p. 149; 
Cerutti, R., Spensieri, V., Siracusa, V.D., Gazzillo, F., Amendola, S., Hikikomori: La sofferenza silenziosa dei giovani (2021) Riv. Psichiatr, 56, pp. 129-137. , 34196629; 
Ferrara, P., Franceschini, G., Corsello, G., Mestrovic, J., Giardino, I., Sacco, M., Vural, M., Pop, T.L., The Hikikomori Phenomenon of Social Withdrawal: An Emerging Condition Involving Youth’s Mental Health and Social Participation (2020) J. Pediatr, 225, pp. 286-288. , 32622672; 
Martinotti, G., Vannini, C., Di Natale, C., Sociali, A., Stigliano, G., Santacroce, R., di Giannantonio, M., Hikikomori: Psychopathology and Differential Diagnosis of a Condition with Epidemic Diffusion (2021) Int. J. Psychiatry Clin. Pract, 25, pp. 187-194. , 32985914; 
Masi, G., Berloffa, S., Milone, A., Brovedani, P., Social Withdrawal and Gender Differences: Clinical Phenotypes and Biological Bases (2021) J. Neurosci. Res, , jnr.24802; 
Pozza, A., Coluccia, A., Kato, T., Gaetani, M., Ferretti, F., The ‘Hikikomori’ Syndrome: Worldwide Prevalence and Co-Occurring Major Psychiatric Disorders: A Systematic Review and Meta-Analysis Protocol (2019) BMJ Open, 9, p. e025213; 
Fossati, A., Somma, A., Borroni, S., Markon, K.E., Krueger, R.F., The Personality Inventory for DSM-5 Brief Form: Evidence for Reliability and Construct Validity in a Sample of Community-Dwelling Italian Adolescents (2017) Assessment, 24, pp. 615-631; 
Monacis, L., Sinatra, M., Griffiths, M.D., de Palo, V., Assessment of the Italian Version of the Internet Disorder Scale (IDS-15) (2018) Int. J. Ment. Health Addict, 16, pp. 680-691; 
Pontes, H.M., Griffiths, M.D., The Development and Psychometric Evaluation of the Internet Disorder Scale (IDS-15) (2017) Addict. Behav, 64, pp. 261-268; 
Derogatis, L.R., (1975) Brief Symptom Inventory, , Clinical Psychometric Research, Baltimore, MD, USA; 
Adawi, M., Zerbetto, R., Re, T.S., Bisharat, B., Mahamid, M., Amital, H., Del Puente, G., Bragazzi, N.L., Psychometric Properties of the Brief Symptom Inventory in Nomophobic Subjects: Insights from Preliminary Confirmatory Factor, Exploratory Factor, and Clustering Analyses in a Sample of Healthy Italian Volunteers (2019) Psychol. Res. Behav. Manag, 12, pp. 145-154; 
Loewy, R.L., Pearson, R., Vinogradov, S., Bearden, C.E., Cannon, T.D., Psychosis Risk Screening with the Prodromal Questionnaire—Brief Version (PQ-B) (2011) Schizophr. Res, 129, pp. 42-46; 
Pelizza, L., Azzali, S., Paterlini, F., Scazza, I., Garlassi, S., Chiri, L.R., Poletti, M., Raballo, A., The Italian Version of the Brief 21-Item Prodromal Questionnaire: Field Test, Psychometric Properties and Age-Sensitive Cut-Offs (2018) Psychopathology, 51, pp. 234-244. , 30032134; 
Scazza, I., Pelizza, L., Azzali, S., Paterlini, F., Garlassi, S., Chiri, L.R., Poletti, M., Barbanti, S.V., Reliability of the Italian Version of the Brief (21-Item) Prodromal Questionnaire (IPQ-B) for Psychosis Risk Screening in a Young Help-Seeking Population (2018) J. Psychopathol, 24, pp. 204-214; 
Savill, M., D’Ambrosio, J., Cannon, T.D., Loewy, R.L., Psychosis Risk Screening in Different Populations Using the Prodromal Questionnaire: A Systematic Review (2018) Early Interv. Psychiatry, 12, pp. 3-14. , 28782283; 
Mertens, G., Duijndam, S., Smeets, T., Lodder, P., The Latent and Item Structure of COVID-19 Fear: A Comparison of Four COVID-19 Fear Questionnaires Using SEM and Network Analyses (2021) J. Anxiety Disord, 81, p. 102415. , 33962142; 
McDonald, R.P., (1999) Test Theory: A Unified Treatment, , Lawrence Erlbaum, Mahwah, NJ, USA; 
A Language and Environment for Statistical Computing, , https://www.R-project.org/, R Foundation for Statistical Computing, Vienna, Austria, Available online; 
Rosseel, Y., Lavaan: An R Package for Structural Equation Modeling (2012) J. Stat. Soft, 48, pp. 1-36; 
Revelle, W.R., Psych: Procedures for Personality and Psychological Research, , https://CRAN.R-project.org/package=psych, Available online; 
Zhang, Z., Yuan, K.H., Coefficientalpha: Robust Coefficient Alpha and Omega with Missing and Non-Normal Data, , https://CRAN.R-project.org/package=coefficientalpha, R Package Version 0.7, Available online; 
de Sousa, P., Spray, A., Sellwood, W., Bentall, R.P., No Man Is an Island”. Testing the Specific Role of Social Isolation in Formal Thought Disorder (2015) Psychiatry Res, 230, pp. 304-313; 
Fett, A.-K.J., Hanssen, E., Eemers, M., Peters, E., Shergill, S.S., Social Isolation and Psychosis: An Investigation of Social Interactions and Paranoia in Daily Life (2022) Eur. Arch. Psychiatry Clin. Neurosci, 272, pp. 119-127; 
Freeman, D., McManus, S., Brugha, T., Meltzer, H., Jenkins, R., Bebbington, P., Concomitants of Paranoia in the General Population (2011) Psychol. Med, 41, pp. 923-936; 
Rilevazione Nelle Scuole Dell’Emilia-Romagna Degli Alunni Che Non Frequentano, “Ritirati” in Casa, per Motivi Psicologici, , https://bit.ly/3rC7KtJ, Available online; 
Rubin, K.H., Barstead, M.G., Gender Differences in Child and Adolescent Social Withdrawal: A Commentary (2014) Sex Roles, 70, pp. 274-284; 
Amendola, S., Hengartner, M.P., Spensieri, V., Grillo, L., Cerutti, R., Patterns of Internalizing Symptoms and Disability Functioning in Children and Adolescents (2021) Eur. Child Adolesc. Psychiatry; 
Griffiths, S., Murray, S.B., Bentley, C., Gratwick-Sarll, K., Harrison, C., Mond, J.M., Sex Differences in Quality of Life Impairment Associated With Body Dissatisfaction in Adolescents (2017) J. Adolesc. Health, 61, pp. 77-82. , 28389062; 
Spensieri, V., Cerutti, R., Presaghi, F., Amendola, S., Crozier, W.R., Italian Validation of the Children’s Shyness Questionnaire: Exploring Associations between Shyness and Psychosocial Functioning (2019) PLoS ONE, 14. , 31163051; 
Sportel, B.E., Nauta, M.H., de Hullu, E., de Jong, P.J., Hartman, C.A., Behavioral Inhibition and Attentional Control in Adolescents: Robust Relationships with Anxiety and Depression (2011) J. Child Fam. Stud, 20, pp. 149-156. , 21475713
UR  - https://www.scopus.com/inward/record.uri?eid=2-s2.0-85136664249&doi=10.3390%2fijerph191610408&partnerID=40&md5=033104ba43d74abac48b6bd2f9ae3504
ER  - 

TY  - JOUR
TI  - Corrigendum to “Repeated hypocalcemia in a patient with “Hikikomori” following veganism” [Heliyon 8 (6), (July 2022), Article e09563](S2405844022008519)(10.1016/j.heliyon.2022.e09563)
T2  - Heliyon
J2  - Heliyon
VL  - 8
IS  - 8
PY  - 2022
DO  - 10.1016/j.heliyon.2022.e10020
SN  - 24058440 (ISSN) 
AU  - Suzuki, K.
AU  - Miyamoto, K.
AU  - Ozawa, S.
AU  - Kawakami, R.
AU  - Nakamura, M.
AU  - Inoue, G.
AU  - Kato, A.
AU  - Tarumi, Y.
AU  - Yagi, M.
AU  - Dohi, K.
AD  - Department of Emergency and Disaster Medicine, Showa University, 1-5-8 Hatanodai, Shinagawa-ku, Tokyo, 142-8666, Japan
AD  - Department of Emergency and Disaster Medicine, Showa University, Yokohama Northern Hospital, 35−1 Chigasaki Chuo Tsuzuki-ku, Yokohama, 224-8503, Japan
AD  - Department of Medicine, Division of Diabetes, Metabolism, and Endocrinology, Showa University, 1-5-8 Hatanodai, Shinagawa-ku, Tokyo, 142-8666, Japan
AB  - In the original published version of this article the abstract was omitted, having been uploaded as a cover letter rather than in the manuscript. This has now been corrected and the abstract has been included in the publication. The authors apologize for the error. Both the HTML and PDF versions of the article have been updated to correct the errors. © 2022 The Author(s)
PB  - Elsevier Ltd
N1  - Export Date: 9 November 2022
M3  - Erratum
DB  - Scopus
C7  - e10020
LA  - English
N1  - Correspondence Address: Dohi, K.; Department of Emergency and Disaster Medicine, 1-5-8 Hatanodai, Japan; email: k.s.07202251@gmail.com
UR  - https://www.scopus.com/inward/record.uri?eid=2-s2.0-85135851670&doi=10.1016%2fj.heliyon.2022.e10020&partnerID=40&md5=c74c93c1e82e2ad1f92e2529ffe0e74d
ER  - 

TY  - JOUR
TI  - Hikikomori and modern-type depression in Italy: A new phenotypical trans-cultural characterization?
T2  - International Journal of Social Psychiatry
J2  - Int. J. Soc. Psychiatry
VL  - 68
IS  - 5
SP  - 1010
EP  - 1017
PY  - 2022
DO  - 10.1177/00207640221099408
SN  - 00207640 (ISSN) 
AU  - Orsolini, L.
AU  - Bellagamba, S.
AU  - Volpe, U.
AU  - Kato, T.A.
AD  - Unit of Clinical Psychiatry, Department of Clinical Neurosciences/DIMSC, Polytechnic University of Marche, Ancona, Italy
AD  - Department of Neuropsychiatry, Graduate School of Medical Sciences, Kyushu University, Fukuoka, Japan
AB  - Introduction: Hikikomori is a Japanese term etymologically derived from ‘hiku’ (i.e. ‘to pull back’) and ‘komoru’ (i.e. ‘seclude oneself’), which identifies those subjects who deliberately withdraw themselves by social life, remaining confined into their own home/room. The phenomenon is widely diffused in Japan, even though it is currently spread outside the Japanese culture. However, a universally shared and cross-cultural adaptation of Hikikomori definition, phenomenological and psychopathological characterization is still missing. Methodology: An expert-guided opinion paper was here provided to clinical characterize the Hikikomori-like social withdrawal in the Italian context, by considering the transformation from a family-based society to a ‘fluid’ digital-structured culture, also discussing the concept of modern-type depression. This was provided deepening the principal current studies available in literature and giving an interpretation based on clinical experience in the Italian society. The work was supervised through a consensus by the most international expert of Japanese Hikikomori syndrome. Results: Current individual, family and social trajectories may potentially act as a mediator in favouring the occurrence of Hikikomori-like social withdrawal also in western countries, including Italy. Despite the differences between Japanese and Italian society and culture, the recent shaping of family structure and intra-familial dynamics, typical of the current post-modern society, may potentially influence the emergence of psychopathologies not typical of Italian culture. Unemployment and ‘Not in Employment Education or Training’ (NEET) conditions may represent another potential risk factor for economical/social marginalization of youngsters, together with the recent dramatic emergence of web-based psychopathologies. Conclusion: A diagnostic culturally-adapted flow-chart is proposed for clinical characterizing Hikikomori in Italian context, which may help in proposing preventive strategies, ensuring early identification and prompt therapeutic interventions, particularly among youngsters. © The Author(s) 2022.
KW  - cross-cultural validation
KW  - Hikikomori
KW  - modern-type depression
KW  - phenomenological characterization
KW  - social withdrawal
KW  - depression
KW  - epidemiology
KW  - human
KW  - Italy
KW  - shame
KW  - social isolation
KW  - social phobia
KW  - Depression
KW  - Humans
KW  - Italy
KW  - Phobia, Social
KW  - Shame
KW  - Social Isolation
PB  - SAGE Publications Ltd
N1  - Cited By :2
N1  - Export Date: 9 November 2022
M3  - Article
DB  - Scopus
N1  - CODEN: IJSPA
C2  - 35723190
LA  - English
N1  - Correspondence Address: Volpe, U.; Unit of Clinical Psychiatry, Italy; email: u.volpe@staff.univpm.it
N1  - References: (1994) Diagnostic and statistical manual of mental disorders, , 4th ed., Author; 
(2000) Diagnostic and statistical manual of mental disorders, , 4th ed., Author, (, text rev; 
(2013) Diagnostic and statistical manual of mental disorders, , 5th ed., Author; 
Bowker, J.C., Bowker, M.H., Santo, J.B., Ojo, A.A., Etkin, R.G., Raja, R., Severe social withdrawal: Cultural variation in past hikikomori experiences of university students in Nigeria, Singapore, and the United States (2019) The Journal of Genetic Psychology, 180 (4-5), pp. 217-230. , https://doi.org/10.1080/00221325.2019.1633618; 
Chauliac, N., Couillet, A., Faivre, S., Brochard, N., Terra, J.L., Characteristics of socially withdrawn youth in France: A retrospective study (2017) The International Journal of Social Psychiatry, 63 (4), pp. 339-344. , https://doi.org/10.1177/0020764017704474; 
Cheli, S., Floridi, M., Cavalletti, V., (2021) Italian validation of the 22-item Tarumi’s Modern-Type Depression Trait Scale, , Unpublished manuscript. (simone.cheli@tagesonlus.org; 
Frankova, I., Similar but different: Psychological and psychopathological features of primary and secondary hikikomori (2019) Frontiers in Psychiatry, 10, p. 558. , https://doi.org/10.3389/fpsyt.2019.00558; 
Funakoshi, A., Miyamoto, Y., Significant factors in family difficulties for fathers and mothers who use support services for children with hikikomori (2015) Psychiatry and Clinical Neurosciences, 69 (4), pp. 210-219; 
Furlong, A., The Japanese hikikomori phenomenon: Acute social withdrawal among young people (2008) Sociological Review, 56 (2), pp. 309-325. , https://doi.org/10.1111/j.1467-954X.2008.00790.x; 
Gondim, F., Aragão, A.P., Holanda Filha, J.G., Messias, E., Hikikomori in Brazil: 29 years of voluntary social withdrawal (2017) Asian Journal of Psychiatry, 30, pp. 163-164. , https://doi.org/10.1016/j.ajp.2017.10.009; 
Halevy, N., Chou, E.Y., Galinsky, A.D., A functional model of hierarchy: Why, how, and when vertical differentiation enhances group performance (2011) Organizational Psychology Review, 1 (1), pp. 32-52; 
Imai, H., Takamatsu, T., Mitsuya, H., Yoshizawa, H., Mitsuya, H., Furukawa, T.A., The characteristics and social functioning of pathological social withdrawal, “hikikomori,” in a secondary care setting: A one-year cohort study (2020) BMC Psychiatry, 20 (1), p. 352; 
(2021) Population and families, , https://www.istat.it/it/popolazione-e-famiglie; 
(2019) Seikatsu Joukyou ni Kansuru Chousa, , https://www8.cao.go.jp/youth/kenkyu/life/h30/pdf-index.html, [Investigation on living conditions]; 
Kashihara, J., Yamakawa, I., Kameyama, A., Muranaka, M., Taku, K., Sakamoto, S., Perceptions of traditional and modern types of depression: A cross-cultural vignette survey comparing Japanese and American undergraduate students (2019) Psychiatry and Clinical Neurosciences, 73 (8), pp. 441-447. , https://doi.org/10.1111/pcn.12838; 
Kato, T.A., Hashimoto, R., Hayakawa, K., Kubo, H., Watabe, M., Teo, A.R., Kanba, S., Multidimensional anatomy of ‘modern type depression’ in Japan: A proposal for a different diagnostic approach to depression beyond the DSM-5 (2016) Psychiatry and Clinical Neurosciences, 70 (1), pp. 7-23; 
Kato, T.A., Kanba, S., Modern-type depression as an “adjustment” disorder in Japan: The intersection of collectivistic society encountering an individualistic performance-based system (2017) American Journal of Psychiatry, 174 (11), pp. 1051-1053; 
Kato, T.A., Kanba, S., Is a socio-cultural analysis of depressive disorders a matter of concern? Response to Kaiya (2018) The American Journal of Psychiatry, 175, pp. 483-484; 
Kato, T.A., Kanba, S., Teo, A.R., Hikikomori: Multidimensional understanding, assessment, and future international perspectives (2019) Psychiatry and Clinical Neurosciences, 73 (8), pp. 427-440; 
Kato, T.A., Kanba, S., Teo, A.R., Defining pathological social withdrawal: Proposed diagnostic criteria for hikikomori (2020) World Psychiatry, 19 (1), pp. 116-117. , https://doi.org/10.1002/wps.20705; 
Kato, T.A., Katsuki, R., Kubo, H., Shimokawa, N., Sato-Kasai, M., Hayakawa, K., Kuwano, N., Kanba, S., Development and validation of the 22-item Tarumi’s Modern-Type Depression Trait Scale: Avoidance of social roles, complaint, and low self-esteem (TACS-22) (2019) Psychiatry and Clinical Neurosciences, 73 (8), pp. 448-457. , https://doi.org/10.1111/pcn.12842; 
Kato, T.A., Shinfuku, N., Fujisawa, D., Tateno, M., Ishida, T., Akiyama, T., Sartorius, N., ,.. Kanba, S., Introducing the concept of modern depression in Japan; An international case vignette survey (2011) Journal of Affective Disorders, 135 (1-3), pp. 66-76. , https://doi.org/10.1016/j.jad.2011.06.030; 
Kato, T.A., Tateno, M., Shinfuku, N., Fujisawa, D., Teo, A.R., Sartorius, N., Akiyama, T., Kanba, S., Does the ‘hikikomori’ syndrome of social withdrawal exist outside Japan? A preliminary international investigation (2012) Social Psychiatry and Psychiatric Epidemiology, 47 (7), pp. 1061-1075. , https://doi.org/10.1007/s00127-011-0411-7; 
Kitayama, O., (2010) Prohibition of don’t look: Living through psychoanalysis and culture in Japan, , Iwasaki Gakujutsu Shuansha; 
Kobayashi, S., Yoshida, K., Noguchi, H., Tsuchiya, T., Ito, J., Research for parents of children with ‘social withdrawal’ (2003) Seishin Igaku, 45, pp. 749-756; 
Komori, T., Makinodan, M., Kishimoto, T., Social status and modern-type depression: A review (2019) Brain and Behavior, 9 (12). , e01464; 
Kondo, N., Possible approach to prevention and early intervention in adolescent social withdrawal (2001) Japanese Bulletin of Social Psychiatry, 10, pp. 193-199; 
Kondo, N., Kiyota, Y., Kitahata, Y., Miyazawa, H., Sakai, M., Kuroda, Y., Kurosawa, M., Miyata, R., (2010) Shishunki Hikikomori Ni Okeru Seishin Igakuteki Shougai no Jittai Haaku Ni Kan Suru Kenkyuu (Research on the psychiatric disorders in adolescents with social withdrawal), , Kokoro no Kenkou Kagaku Kenkyuu, [,]; 
Kondo, N., Sakai, M., Kuroda, Y., Kiyota, Y., Kitabata, Y., Kurosawa, M., General condition of hikikomori (prolonged social withdrawal) in Japan: Psychiatric diagnosis and outcome in mental health welfare centres (2013) International Journal of Social Psychiatry, 59 (1), pp. 79-86; 
Kubo, H., Urata, H., Sakai, M., Nonaka, S., Kishimoto, J., Saito, K., Tateno, M., Kato, T.A., Development of a 3-day intervention program for family members of hikikomori sufferers (2021) Japanese Psychological Research, , https://doi.org/10.1111/jpr.12368, Advance online publication; 
Kubo, H., Urata, H., Sakai, M., Nonaka, S., Saito, K., Tateno, M., Kobara, K., Kato, T.A., Development of 5-day hikikomori intervention program for family members: A single-arm pilot trial (2020) Heliyon, 6 (1). , https://doi.org/10.1016/j.heliyon.2019.e03011; 
Kurita, I., Kiba, K., Hayashi, M., The process of parents group (Hokuriku-kai) for hikikomori (social withdrawal): The support process and its role (2004) Hokuriku Kosyueisei, 30, pp. 87-91; 
Lee, Y.S., Lee, J.Y., Choi, T.Y., Choi, J.T., Home visitation program for detecting, evaluating and treating socially withdrawn youth in Korea (2013) Psychiatry and Clinical Neurosciences, 67 (4), pp. 193-202; 
Li, T.M., Wong, P.W., Youth social withdrawal behavior (hikikomori): A systematic review of qualitative and quantitative studies (2015) Australian and New Zealand Journal of Psychiatry, 49 (7), pp. 595-609. , https://doi.org/10.1177/0004867415581179; 
Long, J., Bhad, R., Potenza, M., Orsolini, L., Phan, V., Kanabar, M., Achab, S., Public health approaches and policy changes after the inclusion of gaming disorder in ICD-11: Global needs (2021) BJPsych International, , https://doi.org/10.1192/bji.2021.57, Advance online publication; 
Loscalzo, Y., Nannicini, C., Huai-Ching Liu, I.T., Giannini, M., Hikikomori risk inventory (HRI-24): A new instrument for evaluating hikikomori in both eastern and western countries (2022) The International Journal of Social Psychiatry, 68, pp. 90-107. , https://doi.org/10.1177/0020764020975800; 
Luciano, M., Sampogna, G., del Vecchio, V., Giacco, D., Mulè, A., de Rosa, C., Fiorillo, A., Maj, M., The family in Italy: Cultural changes and implications for treatment (2012) International Review of Psychiatry, 24 (2), pp. 149-156; 
Malagón-Amor, Á., Córcoles-Martínez, D., Martín-López, L.M., Pérez-Solà, V., Hikikomori in Spain: A descriptive study (2015) The International Journal of Social Psychiatry, 61 (5), pp. 475-483; 
Malagón-Amor, Á., Martín-López, L.M., Córcoles, D., González, A., Bellsolà, M., Teo, A.R., Bulbena, A., Bergé, D., Family features of social withdrawal syndrome (hikikomori) (2020) Frontiers in Psychiatry, 11, p. 138; 
Meyers, R.J., Miller, W.R., Hill, D.E., Tonigan, J.S., Community reinforcement and family training (CRAFT): Engaging unmotivated drug users in treatment (1998) Journal of Substance Abuse Treatment, 10, pp. 291-308; 
Narabayashi, R., Helping families with “hikikomori’ (2003) Seishin Igaku, 45, pp. 221-227; 
Nonaka, S., Shimada, H., Sakai, M., Assessing adaptive behaviors of individuals with hikikomori (prolonged social withdrawal): Development and psychometric evaluation of the parent-report scale (2017) International Journal of Culture and Mental Health, 11 (3), pp. 280-294; 
Nonaka, S., Shimada, H., Sakai, M., Characteristics of family interaction of individuals with hikikomori (prolonged social withdrawal) from the viewpoint of behavior theory (2019) Japanese Psychological Research, 61, pp. 153-165; 
Nonaka, S., Shimada, H., Sakai, M., Family behavioral repertoires and family interaction influence the adaptive behaviors of individuals with hikikomori (2020) Frontiers in Psychiatry, 10, p. 977. , https://doi.org/10.3389/fpsyt.2019.00977; 
Rohde, J., The relevance of hierarchies, territories, defeat for depression in humans: Hypotheses and clinical predictions (2001) Journal of Affective Disorders, 65 (3), pp. 221-230; 
Saito, K., (2010) Hikikomori No Hyouka-Shien Ni Kansuru Gaido-Rain (Guideline of hikikomori for their evaluation and support), , Ministry of Health, Labour and Welfare, [,]; 
Saito, T., (1998) Shakaiteki Hikikomori-Owaranai Shishunki (Social withdrawal: A never-ending adolescence), , PHP Shinsho, [,]; 
Sakai, M., Hirakawa, S., Nonaka, S., Okazaki, T., Seo, K., Yokose, Y., Inalbata, Y., Mizoguchi, A., Effectiveness of community reinforcement and family training (CRAFT) for parents of individuals with “hikikomori (2015) Japanese Journal of Behavior Therapy, 41, pp. 167-178; 
Sakamoto, N., Martin, R.G., Kumano, H., Kuboki, T., Al-Adawi, S., Hikikomori, is it a culture-reactive or culture-bound syndrome? Nidotherapy and a clinical vignette from Oman (2005) International Journal of Psychiatry in Medicine, 35 (2), pp. 191-198. , https://doi.org/10.2190/7WEQ-216D-TVNH-PQJ1; 
Seltzer, J.A., Family change and changing family demography (2019) Demography, 56 (2), pp. 405-426; 
Silic, A., Vukojevic, J., Culo, I., Falak, H., Hikikomori silent epidemic: A case study (2019) Research in Psychotherapy, 22 (2), p. 377; 
Stip, E., Thibault, A., Beauchamp-Chatel, A., Kisely, S., Internet addiction, hikikomori syndrome, and the prodromal phase of psychosis (2016) Frontiers in Psychiatry, 7, p. 6. , https://doi.org/10.3389/fpsyt.2016.00006; 
Sulla, F., Masi, A., Renati, R., Bonfiglio, S., Rollo, D., (2020) A tool for the evaluation of hikikomori risk in Italian adolescents: A first contribution to its validation, pp. 1-5. , June, 1, July, 1, 2020 IEEE International Symposium on Medical Measurements and Alications (MeMeA), Bari, Italy, IEEE, (, –,)., [Conference session]., (., –; 
Suwa, M., Suzuki, K., Psychopathological features of ‘primary social withdrawal’ (2002) Seishin shinkeigaku zasshi = Psychiatria et neurologia Japonica, 104, pp. 1228-1241; 
Suwa, M., Suzuki, K., Hara, K., Watanabe, H., Takahashi, T., Family features in primary social withdrawal among young adults (2003) Psychiatry and Clinical Neurosciences, 57, pp. 586-594; 
Tarumi, S., Kanba, S., Sociocultural approach toward depression-Dysthymic type depression (2005) Japanese Bulletin of Social Psychiatry, 13, pp. 129-136; 
Tateno, M., Park, T.W., Kato, T.A., Umene-Nakano, W., Saito, T., Hikikomori as a possible clinical term in psychiatry: A questionnaire survey (2012) BMC Psychiatry, 12, p. 169. , https://doi.org/10.1186/1471-244X-12-169; 
Tateno, M., Teo, A.R., Ukai, W., Kanazawa, J., Katsuki, R., Kubo, H., Kato, T.A., Internet addiction, smartphone addiction, and hikikomori trait in Japanese young adult: Social isolation and social network (2019) Frontiers in Psychiatry, 10, p. 455; 
Teo, A.R., Chen, J.I., Kubo, H., Katsuki, R., Sato-Kasai, M., Shimokawa, N., Hayakawa, K., Kato, T.A., Development and validation of the 25-item Hikikomori Questionnaire (HQ-25) (2018) Psychiatry and Clinical Neurosciences, 72 (10), pp. 780-788. , https://doi.org/10.1111/pcn.12691; 
Teo, A.R., Fetters, M.D., Stufflebam, K., Tateno, M., Balhara, Y., Choi, T.Y., Kanba, S., Kato, T.A., Identification of the hikikomori syndrome of social withdrawal: Psychosocial features and treatment preferences in four countries (2015) The International Journal of Social Psychiatry, 61 (1), pp. 64-72. , https://doi.org/10.1177/0020764014535758; 
Teo, A.R., Nelson, S., Strange, W., Kubo, H., Katsuki, R., Kurahara, K., Kanba, S., Kato, T.A., Social withdrawal in major depressive disorder: A case-control study of hikikomori in japan (2020) Journal of Affective Disorders, 274, pp. 1142-1146; 
Teo, A.R., Stufflebam, K., Saha, S., Fetters, M.D., Tateno, M., Kanba, S., Kato, T.A., Psychopathology associated with social withdrawal: Idiopathic and comorbid presentations (2015) Psychiatry Research, 228 (1), pp. 182-183. , https://doi.org/10.1016/j.psychres.2015.04.033; 
Uchida, Y., Norasakkunkit, V., The NEET and hikikomori spectrum: Assessing the risks and consequences of becoming culturally marginalized (2015) Frontiers in Psychology, 18 (6). , 1117; 
Varnum, M.E., Kwon, J.Y., The ecology of withdrawal. Commentary: The NEET and hikikomori spectrum: Assessing the risks and consequences of becoming culturally marginalized (2016) Frontiers in Psychology, 7, p. 764; 
Volpe, U., Orsolini, L., Salvi, V., Albert, U., Carmassi, C., Carrà, G., Cirulli, F., Fiorillo, A., COVID-19-related social isolation predispose to problematic internet and online video gaming use in Italy (2022) International Journal of Environmental Research and Public Health, 19 (3), p. 1539. , https://doi.org/10.3390/ijerph19031539; 
Wong, J., Wan, M., Kroneman, L., Kato, T.A., Lo, T.W., Wong, P.W., Chan, G.H., Hikikomori phenomenon in East Asia: Regional perspectives, challenges, and opportunities for social health agencies (2019) Frontiers in Psychiatry, 10, p. 512. , https://doi.org/10.3389/fpsyt.2019.00512; 
Wong, P.W., Li, T.M., Chan, M., Law, Y.W., Chau, M., Cheng, C., Fu, K.W., Yip, P.S., The prevalence and correlates of severe social withdrawal (hikikomori) in Hong Kong: A cross-sectional telephone-based survey study (2015) The International Journal of Social Psychiatry, 61 (4), pp. 330-342. , https://doi.org/10.1177/0020764014543711; 
Wu, B., Social isolation and loneliness among older adults in the context of COVID-19: A global challenge (2020) Global Health Research and Policy, 5, p. 27. , https://doi.org/10.1186/s41256-020-00154-3; 
Yong, R., Kaneko, Y., Hikikomori, a phenomenon of social withdrawal and isolation in young adults marked by an anomic response to coping difficulties: A qualitative study exploring individual experiences from first- and second-person perspectives (2016) Open Journal of Preventive Medicine, 6 (1), pp. 1-20; 
Yong, R., Nomura, K., Hikikomori is most associated with interpersonal relationships, followed by suicide risks: A secondary analysis of a national cross-sectional study (2019) Frontiers in Psychiatry, 10, p. 247
UR  - https://www.scopus.com/inward/record.uri?eid=2-s2.0-85132888275&doi=10.1177%2f00207640221099408&partnerID=40&md5=7f04a66f425d1c6844c81a6d8358ad1f
ER  - 

TY  - JOUR
TI  - Diverse Trajectories of Hikikomori Symptoms During Job Search and the Role of Identity Distress: Three Wave Longitudinal Research
T2  - Frontiers in Psychiatry
J2  - Front. Psychiatry
VL  - 13
PY  - 2022
DO  - 10.3389/fpsyt.2022.897806
SN  - 16640640 (ISSN) 
AU  - Hihara, S.
AU  - Kambara, K.
AU  - Umemura, T.
AU  - Handa, K.
AU  - Sugimura, K.
AD  - Faculty of Business Administration, Matsuyama University, Ehime, Japan
AD  - Faculty of Psychology, Doshisha University, Kyoto, Japan
AD  - Department of Psychology, Graduate School of Humanity and Social Sciences, Hiroshima University, Hiroshima, Japan
AB  - Objective: Hikikomori, a prolonged form of social withdrawal, has received attention in various research areas. This longitudinal study aimed to identify diverse trajectories of hikikomori symptoms among young Japanese adults engaged in a job search. It also tested whether identity distress, a critical developmental issue, predicts these trajectories while controlling for other risk factors (depressive symptoms, life satisfaction, career expectations, and gender). Methods: A total of 756 third-year Japanese university students (at Time 1, Mage = 20.88 years; women: 78.97%) who engaged in job search participated in our three-wave longitudinal survey at six-month intervals. To assess hikikomori symptoms, we used the 25-item Hikikomori Questionnaire. In addition, identity distress was measured using the 10-item Identity Distress Survey. Results: Latent class growth analysis revealed four different trajectories of hikikomori symptoms. Most young adults showed severe levels and escalating hikikomori symptoms over time. In contrast, a small proportion of young adults prevented hikikomori symptoms through the period of job search. Additionally, young adults with more severe levels of identity distress followed trajectories marked by severe hikikomori symptoms after controlling for other risk factors. Conclusion: The present study's findings contribute to developing a primary intervention for hikikomori symptoms by identifying the period of greatest risk. Group-based counseling support for hikikomori from the perspective of identity is recommended. Copyright © 2022 Hihara, Kambara, Umemura, Handa and Sugimura.
KW  - hikikomori
KW  - identity distress
KW  - Japan
KW  - job search
KW  - longitudinal
KW  - trajectories
KW  - young people
PB  - Frontiers Media S.A.
N1  - Export Date: 9 November 2022
M3  - Article
DB  - Scopus
C7  - 897806
LA  - English
N1  - Correspondence Address: Hihara, S.; Faculty of Business Administration, Japan; email: hiharashogo@gmail.com
N1  - References: Kato, T.A., Kanba, S., Teo, A.R., Hikikomori: multidimensional understanding, assessment, and future international perspectives (2019) Psychiatry Clin Neurosci, 73, pp. 427-440. , 31148350; 
Rooksby, M., Furuhashi, T., McLeod, H.J., Hikikomori: a hidden mental health need following the COVID-19 pandemic (2020) World Psychiatry, 19, pp. 399-400. , 32931118; 
(2010) Guideline of Hikikomori for Their Evaluation and Support, , https://www.pref.kumamoto.jp/uploaded/attachment/118009.pdf, Available online at:, (accessed May 10, 2022; 
Kato, T.A., Kanba, S., Teo, A.R., Defining pathological social withdrawal: proposed diagnostic criteria for hikikomori (2020) World Psychiatry, 19, pp. 116-117. , 31922682; 
Teo, A.R., Chen, J.I., Kubo, H., Katsuki, R., Sato-Kasai, M., Shimokawa, N., Development and validation of the 25-item Hikikomori Questionnaire (HQ-25) (2018) Psychiatry Clin Neurosci, 72, pp. 780-788. , 29926525; 
Teo, A.R., Nelson, S., Strange, W., Kubo, H., Katsuki, R., Kurahara, K., Social withdrawal in major depressive disorder: a case-control study of hikikomori in Japan (2020) J Affect, 274, pp. 1142-1146. , 32663943; 
Koyama, A., Miyake, Y., Kawakami, N., Tsuchiya, M., Tachimori, H., Taleshima, T., Lifetime prevalence, psychiatric comorbidity and demographic correlates of “hikikomori” in a community population in Japan (2010) Psychiatry Res, 176, pp. 69-74. , 20074814; 
Suwa, M., Suzuki, K., The phenomenon of “hikikomori” (social withdrawal) and the socio-cultural situation in Japan today (2013) J Psychopathol Behav Assess, 19, pp. 191-198; 
(2010) Director-General for Policy on Cohesive Society National Young Adults Attitude Survey, , https://www8.cao.go.jp/youth/kenkyu/hikikomori/pdf/gaiyo.pdf, Available online at:, (accessed April 10, 2022; 
(2016) Director-General for Policy on Cohesive Society National Survey on Life of Youth, , https://www8.cao.go.jp/youth/kenkyu/hikikomori/h27/pdf/cover.pdf, Available online at:, (accessed April 10, 2022; 
(2019) Director-General for Policy on Cohesive Society National Survey on Living Conditions, , https://www8.cao.go.jp/youth/kenkyu/life/h30/pdf/cover.pdf, Available online at:, (accessed April 10, 2022; 
Lee, Y.S., Lee, J.Y., Choi, T.Y., Choi, J.T., Home visitation program for detecting, evaluating and treating socially withdrawn youth in Korea (2013) Psychiatry Clin Neurosci, 67, pp. 193-202. , 23683149; 
Wong, P.W., Li, T.M., Chan, M., Law, Y., Chau, M., Cheng, C., The prevalence and correlates of severe social withdrawal (hikikomori) in Hong Kong: a cross-sectional telephone-based survey study (2015) Int J Soc Psychiatry, 61, pp. 330-342. , 25063752; 
Tajan, N., (2021) Mental Health and Social Withdrawal in Contemporary Japan, , London, Routledge; 
Hamasaki, Y., Pionnié-Dax, N., Dorard, G., Tajan, N., Hikida, T., Identifying social withdrawal (hikikomori) factors in adolescents: understanding the hikikomori spectrum (2021) Child Psychiatry Hum Dev, 52, pp. 808-817. , 32959142; 
Brinton, M.C., (2011) Lost in Transition: Youth, Work, and Instability in Postindustrial Japan, , England, Cambridge University Press; 
Côté, J.E., Levine, C.G., (2015) Identity Formation, Youth, and Development: A Simplified Approach, , New York, NY, Psychology Press; 
Furlong, A., The Japanese hikikomori phenomenon: acute social withdrawal among young people (2008) Sociol Rev, 56, pp. 309-325; 
Teo, A.R., Social isolation associated with depression: a case report of hikikomori (2013) Int J Soc Psychiatry, 59, pp. 339-341. , 22408115; 
Uchida, Y., Norasakkunkit, V., The NEET and hikikomori spectrum: assessing the risks and consequences of becoming culturally marginalized (2015) Front Psychol, 6, p. 1117. , 27242651; 
Li, T.M.H., Wong, P., WC. Youth social withdrawal behavior (hikikomori): a systematic review of qualitative and quantitative studies (2015) Aust N Z J Psychiatry, 49, pp. 595-609. , 25861794; 
Erikson, E.H., (1968) Identity: Youth and Crisis, , New York, Norton; 
Cicchetti, D., Rogosch, F.A., A developmental psychopathology perspective on adolescence (2002) J Consult Clin Psychol, 70, pp. 6-20; 
Larson, R.W., Toward a psychology of positive youth development (2000) Am Psychol, 55, pp. 170-183. , 11392861; 
Hihara, S., Umemura, T., Iwasa, Y., Saiga, S., Sugimura, K., Identity processes and identity content valences: examining bidirectionality (2021) Dev Psychol, 57, pp. 2265-2280. , 34928673; 
Syed, M., McLean, K.C., Understanding identity integration: theoretical, methodological, and applied issues (2016) J Adolesc, 47, pp. 109-118. , 26522883; 
Berman, S.L., Montgomery, M.J., Kurtines, W.M., The development and validation of a measure of identity distress (2004) Identity, 4, pp. 1-8; 
(1980) Diagnostic and Statistical Manual of Mental Disorders (3rd Ed.), , Virginia, VA, American Psychiatric Association; 
(2013) Diagnostic and Statistical Manual of Mental Disorders (5th Ed.), , Virginia, VA, American Psychiatric Association; 
(2018) International Classification of Diseases for Mortality and Morbidity Statistics (11th Revision), , https://icd.who.int/browse11/l-m/en, Available online at:, (accessed February 25, 2022; 
Gfellner, B.M., Córdoba, A.I., The interface of identity distress and psychological problems in students' adjustment to university (2020) Scand J Psychol, 61, pp. 527-534. , 32048734; 
Hernandez, L., Montgomery, M.J., Kurtines, W.M., Identity distress and adjustment problems in at-risk adolescents (2006) Identity, 6, pp. 27-33; 
Montgomery, M.J., Hernandez, L., Ferrer-Wreder, L., Identity development and intervention studies: the right time for a marriage? (2008) Identity, 8, pp. 173-182; 
Hihara, S., Ishibashi, I., Umemura, T., Sugimura, K., Roles of configurations of multiple identity domains in adaptive and maladaptive functioning in Japanese emerging adults: using a culturally relevant index (2020) Emerg, 8, pp. 373-381; 
Hihara, S., Sugimura, K., Umemura, T., Iwasa, Y., Syed, M., Positive and negative valences of identities: longitudinal associations of identity content valences with adaptive and maladaptive functioning among Japanese young adults (2021) Dev Psychopathol, pp. 1-15. , 33766181; 
(2020) Changes in the Number of Students Enrolled in Universities, , https://www.mext.go.jp/content/20201126-mxt_daigakuc02-000011142_9.pdf, Available online at:, (accessed April 10, 2022; 
Little, R.J.A., A test of missing completely at random for multivariate data with missing values (1988) J Am Stat Assoc, 83, pp. 1198-1202; 
Berman, S.L., You, Y., Schwartz, S.J., Teo, G., Mochizuki, K., Identity exploration, commitment, and distress: a cross national investigation in China, Taiwan, Japan, and the United States (2011) Child Youth Care Forum, 40, pp. 65-75; 
Radloff, L.S., The CES-D scale: a self-report depression scale for research in the general population (1977) Appl Psychol Meas, 1, pp. 385-401. , 23302475; 
Shima, S., Shikano, T., Kitamura, T., Asai, M., New self-rating scale for depression (1985) Clin Psychiatry, 27, pp. 717-723; 
Diener, E., Emmons, R.A., Larsen, R.J., Griffin, S., The satisfaction with life scale (1985) J Pers Assess, 49, pp. 71-75. , 16367493; 
Adachi, T., Daigakusei no sinro hattatu katei [Career development by university students: social cognition career theory] (2001) Japanese J Educ Psychol, 49, pp. 326-336; 
Betz, N.E., Voyten, K.K., Efficacy and outcome expectations influence career exploration and decidedness (1997) CDQ, 46, pp. 179-189. , 25855820; 
Arbuckle, J.L., (2016) AMOS24 User's Guide, , Illinois, IL, SPSS In; 
Muthén, L.K., Muthén, B.O., (2021) Mplus User's Guide (8th ed.), , California, CA, Muthén & Muthén; 
Nagin, D.S., Tremblay, R.E., Analyzing developmental trajectories of distinct but related behaviors: a group-based method (2001) Psychol Methods, 6, pp. 18-34. , 11285809; 
McArdle, J., Epstein, D., Latent growth curves within developmental structural equation models (1987) Child Dev, 58, pp. 110-133. , 3816341; 
Schwartz, G., Estimating the dimension of a model (1978) Ann Stat, 6, pp. 461-464; 
Lo, Y., Mendell, N.R., Rubin, D.B., Testing the number of components in a normal mixture (2001) Biometrika, 88, pp. 767-778; 
Reinecke, J., Longitudinal analysis of adolescent's deviant and delinquent behavior (2006) Methodology, 2, pp. 100-112. , 4061428; 
Sakamoto, H., Ishikane, M., Ghaznavi, C., Ueda, P., Assessment of suicide in Japan during the COVID-19 pandemic vs. previous years (2021) JAMA Netw Open, 4, p. e2037378. , 33528554; 
Yamamoto, T., Uchiumi, C., Suzuki, N., Yoshimoto, J., Murillo-Rodriguez, E., The psychological impact of ’mild lockdown' in Japan during the COVID-19 pandemic: a nationwide survey under a declared state of emergency (2020) Int J Environ Res Public Health, 17, p. 9382. , 33333893; 
Arnett, J.J., Žukauskiene, R., Sugimura, K., The new life stage of emerging adulthood at ages 18–29 years: implications for mental health (2014) Lancet Psychiatry, 1, pp. 569-576. , 26361316; 
Cicchetti, D., Toth, S.L., The past achievements and future promises of developmental psychopathology: the coming of age of a discipline (2009) J Child Psychol Psychiatry, 50, pp. 16-25. , 19175810; 
McLean, K.C., Pasupathi, M., Pals, J.L., Selves creating stories creating selves: a process model of self-development (2007) Pers Soc Psychol Rev, 11, pp. 262-278. , 18453464; 
McLean, K.C., Mansfield, C.D., The co-construction of adolescent narrative identity: narrative processing as a function of adolescent age, gender, and maternal scaffolding (2011) Dev Psychol, 48, pp. 436-447. , 21928885; 
Meca, A., Eichas, K., Quintana, S., Maximin, B.M., Ritchie, R.A., Madrazo, V.L., Reducing identity distress: results of an identity intervention for emerging adults (2014) Identity, 14, pp. 312-331; 
Sugimura, K., Gmelin, J.O.H., van der Gaag, M.A.E., Kunnen, E.S., Exploring exploration: Identity exploration in real-time interactions among peers (2021) Int J Theory Res, 22, pp. 17-34; 
Nitzburg, G.C., Farber, B.A., Patterns of utilization and a case illustration of an interactive text-based psychotherapy delivery system (2019) J Clin Psychol, 75, pp. 247-259. , 30628062; 
Takagaki, K., Okamoto, Y., Jinnin, R., Mori, A., Nishiyama, Y., Yamamura, T., Behavioral activation for late adolescents with subthreshold depression: a randomized controlled trial (2016) Eur Child Adolesc Psychiatry, 25, pp. 1171-1182. , 30349261; 
Ojio, Y., Mori, R., Matsumoto, K., Nemoto, T., Sumiyoshi, T., Fujita, H., Innovative approach to adolescent mental health in Japan: school-based education about mental health literacy (2021) Early Interv Psychiatry, 15, pp. 174-182. , 32277606; 
(2014) Career and Vocational Education at the Ministry of Education, Culture, Sports, Science and Technology, , http://www.kantei.go.jp/jp/singi/keizaisaisei/wg/koyou/dai1/siryou3.pdf, Available online at:, (accessed April 10, 2022; 
Sugimura, K., Adolescent identity development in Japan (2020) Child Dev Perspect, 14, pp. 71-77; 
(2010) Student Guidance Requirement, , https://www.mext.go.jp/a_menu/shotou/seitoshidou/__icsFiles/afieldfile/2018/04/27/1404008_01.pdf, Available online at:, (accessed May 10, 2022
UR  - https://www.scopus.com/inward/record.uri?eid=2-s2.0-85134512462&doi=10.3389%2ffpsyt.2022.897806&partnerID=40&md5=1acb75bce22022c274bf16e52be90033
ER  - 

TY  - JOUR
TI  - Hikikomori: Social withdrawal a risk factor for depression
T2  - Psychiatry and Clinical Neurosciences
J2  - Psychiatry Clin. Neurosci.
VL  - 76
IS  - 7
SP  - 343
EP  - 344
PY  - 2022
DO  - 10.1111/pcn.13354
SN  - 13231316 (ISSN) 
AU  - Lee, J.I.
AU  - Parhar, I.S.
AU  - Soga, T.
AD  - Brain Research Institute Monash Sunway, Jeffrey Cheah School of Medicine and Health Sciences, Monash University Malaysia, Bandar Sunway, Malaysia
KW  - adjustment disorder
KW  - depression
KW  - diagnostic procedure
KW  - differential diagnosis
KW  - disease association
KW  - disease severity
KW  - distress syndrome
KW  - evidence based practice
KW  - financial management
KW  - groups by age
KW  - health survey
KW  - high risk population
KW  - hikikomori
KW  - human
KW  - interpersonal communication
KW  - Letter
KW  - lifestyle modification
KW  - loneliness
KW  - major depression
KW  - medical history
KW  - mood disorder
KW  - patient autonomy
KW  - personality disorder
KW  - physiological stress
KW  - practice guideline
KW  - psychiatrist
KW  - psychosocial development
KW  - psychosocial intervention
KW  - psychosocial withdrawal
KW  - risk factor
KW  - sex difference
KW  - social interaction
KW  - social participation
KW  - suicide attempt
KW  - depression
KW  - risk factor
KW  - shame
KW  - social isolation
KW  - social phobia
KW  - Depression
KW  - Humans
KW  - Phobia, Social
KW  - Risk Factors
KW  - Shame
KW  - Social Isolation
PB  - John Wiley and Sons Inc
N1  - Export Date: 9 November 2022
M3  - Letter
DB  - Scopus
N1  - CODEN: PCNEF
C2  - 35338539
LA  - English
N1  - Correspondence Address: Soga, T.; Brain Research Institute Monash Sunway, Malaysia; email: tomoko.soga@monash.edu
N1  - References: Kato, T.A., Kanba, S., Teo, A.R., Hikikomori: Multidimensional understanding, assessment, and future international perspectives (2019) Psychiatry Clin. Neurosci., 73, pp. 427-440; 
Giulio Castelpietra, A.N., De Leo, D., The hikikomori phenomenon: Could loneliness be a choice of self-restriction from society? (2021) Open J. Psychiatry, 11, pp. 47-62; 
Yong, R., Nomura, K., Hikikomori is most associated with interpersonal relationships, followed by suicide risks: A secondary analysis of a national cross-sectional study (2019) Front. Psychiatry, 10, p. 247; 
Kato, T.A., Shinfuku, N., Fujisawa, D., Introducing the concept of modern depression in Japan; an international case vignette survey (2011) J. Affect. Disord., 135, pp. 66-76; 
Kato, T.A., Hashimoto, R., Hayakawa, K., Multidimensional anatomy of 'modern type depression' in Japan: A proposal for a different diagnostic approach to depression beyond the DSM-5 (2016) Psychiatry Clin. Neurosci., 70, pp. 7-23; 
Kato Takahiro, K.S., Modern-type depression as an “adjustment” disorder in Japan: The intersection of collectivistic society encountering an individualistic performance-based system (2017) Am. J. Psychiatry, 174, pp. 1051-1053; 
Krieg, A., Dickie, J.R., Attachment and hikikomori: A psychosocial developmental model (2013) Int. J. Soc. Psychiatry, 59, pp. 61-72; 
Malagon-Amor, A., Martin-Lopez, L.M., Corcoles, D., Family features of social withdrawal syndrome (hikikomori) (2020) Front. Psychiatry, 11, p. 138; 
Li, T.M., Wong, P.W., Youth social withdrawal behavior (hikikomori): A systematic review of qualitative and quantitative studies (2015) Aust. N. Z. J. Psychiatry, 49, pp. 595-609; 
Kato, T.A., Shinfuku, N., Sartorius, N., Kanba, S., Loneliness and single-person households: Issues of kodokushi and hikikomori in Japan (2017) Mental Health and Illness in the City, pp. 205-219. , Okkels N, Kristiansen C, Munk-Jørgensen P, (eds)., Springer, Singapore
UR  - https://www.scopus.com/inward/record.uri?eid=2-s2.0-85129323386&doi=10.1111%2fpcn.13354&partnerID=40&md5=66e2c8be43c3fc4c28808fdb711f6b2f
ER  - 

TY  - JOUR
TI  - Hikikomori: A Society-Bound Syndrome of Severe Social Withdrawal
T2  - Psychiatry and Clinical Psychopharmacology
J2  - Psychiatry Clin. Psychopharmacology
VL  - 32
IS  - 2
SP  - 167
EP  - 173
PY  - 2022
DO  - 10.5152/pcp.2022.22429
SN  - 24750573 (ISSN) 
AU  - Dong, B.
AU  - Li, D.
AU  - Baker, G.B.
AD  - Department of Psychiatry, University of Alberta, Edmonton, AB, Canada
AD  - Alberta Health Services, Edmonton, AB, Canada
AD  - Neuroscience and Mental Health Institute, University of Alberta, Edmonton, AB, Canada
AB  - Background: Hikikomori, a severe and often prolonged social withdrawal observed primarily in young people, was first described in Japan, but cases have now been reported in many other countries. Methods: A review paper on hikikomori has been prepared following the literature searches in 3 databases. Search terms related to hikikomori included epidemiology, globalization, diagnosis, treatment, comorbidity, and COVID-19. Conclusions: Hikikomori was first reported in Japan and has been described in detail by researchers there, but there are now reports in many countries of hikikomori-like cases. It occurs primarily in young people, often men in their late teens and early twenties who isolate themselves, sometimes confining themselves to their homes for months or even years. It has been proposed that hikikomori has increased in recent years in part because of advances in information technology that result in decreased socialization. Hikikomori was originally considered a non-psychotic phenomenon, but comorbidity with psychiatric disorders is often present and should be considered during diagnosis. Considerable efforts have been made in recent years to establish reliable, widely applicable guidelines for the diagnosis and treatment of hikikomori. There is very little information with regard to neurobiology, although involvement of the immune system, oxidative stress, and the social brain network has been proposed. It is widely agreed that hikikomori must be treated in a multi-dimensional fashion, with family support very important. Lessons learned from these treatment approaches are relevant to the potential increased risk of social withdrawal arising from COVID-19 pandemic lockdowns. © 2022, AVES. All rights reserved.
KW  - Anxiety
KW  - co-morbidity
KW  - globalization
KW  - hikikomori
KW  - multidimensional treatment
KW  - agoraphobia
KW  - anxiety
KW  - comorbidity assessment
KW  - coronavirus disease 2019
KW  - data base
KW  - DSM-5
KW  - education
KW  - emotionality
KW  - expectation
KW  - game addiction
KW  - globalization
KW  - hikikomori
KW  - human
KW  - immune system
KW  - information technology
KW  - Japanese (people)
KW  - lockdown
KW  - Medline
KW  - mental disease
KW  - mental health
KW  - mood disorder
KW  - nerve cell network
KW  - neurobiology
KW  - oxidative stress
KW  - personality disorder
KW  - physical activity
KW  - practice guideline
KW  - psychiatrist
KW  - psychoanalysis
KW  - psychodynamics
KW  - psychoeducation
KW  - psychological feedback
KW  - psychologist
KW  - psychosocial withdrawal
KW  - questionnaire
KW  - reliability
KW  - Review
KW  - schizophrenia
KW  - social media
KW  - social network
KW  - social phobia
KW  - social support
KW  - society bound syndrome
KW  - socioeconomics
KW  - validity
KW  - Web of Science
KW  - wellbeing
KW  - workforce
PB  - AVES
N1  - Export Date: 9 November 2022
M3  - Review
DB  - Scopus
LA  - English
N1  - Correspondence Address: Baker, G.B.; Department of Psychiatry, Canada; email: glen.baker@ualberta.ca
N1  - References: Kato, TA, Kanba, S, Teo, AR., Hikikomori i multidimensional understanding, assessment, and future international perspectives (2019) Psychiatry Clin Neurosci, 73 (8), pp. 427-440. , [CrossRef]; 
De Luca, M., Le Hikikomori entre Idiom culturel et expression actuelle de la souffrance au passage de l’adolescence a l’age adulte (2017) Evol Psychiatr, 82 (1), pp. 161-175. , [CrossRef]; 
Kasahara, Y., Taikyaku Shinkeishou to iu Shinkategorii no Teishou [Proposal for a new category of withdrawal neurosis] (1978) Shishunki No Seishinbyori to Chiryou (Psychopathology and Treatment in the Adolescent), pp. 287-319. , Nakai H, Yamanaka Y, eds. Tokyo: Iwasaki Gakujutsu Shuppan; 
Tomita, F., (1992) Hikikomori Kara No Tabidachi (Leaving Hikikomori), , Tokyo: Heart Shuppan; 
Saito, T., (2013) Hikikomori: Adolescence Without End (translated by Angles J), , Minneapolis: University of Minnesota Press; 
Koyama, A, Miyake, Y, Kawakami, N, Lifetime prevalence, psychiatric comorbidity and demographic correlates of “hikikomori” in a community population in Japan (2010) Psychiatry Res, 176 (1), pp. 69-74. , [CrossRef]; 
(2016) Wakamono no Seikatsu ni Kansuru Chousa-Houkokusho [Investigations on life of youth], , https​://ww​w8.ca​o.go.​jp/yo​uth/k​enkyu​/hiki​komor​i/h27​/pdf/​teigi​.pdf.​; 
(2019) Seikatsu Joukyou ni Kansuru Chousa [Investigation on Living Conditions], , https​://ww​w8.ca​o.go.​jp/yo​uth/k​enkyu​/life​/h30/​pdf-i​ndex.​html.​; 
Yamazaki, S, Ura, C, Shimmei, M, Okamura, T., In search of lost time: long-term prognosis of hikikomori called 8050 crisis (2021) Int J Geriatr Psychiatry, 36 (10), pp. 1590-1591. , [CrossRef]; 
Ito, J., (2003) Hikikomori no Taiou Gaido-Rain [Guideline for response to Hikikomori], , https​://ww​w.mhl​w.go.​jp/to​pics/​2003/​07/tp​0728-​1.htm​l, Tokyo: Ministry of Health, Labour and Welfare; 
Saito, K., (2010) Hikikomori No Hyouka-Shien Ni Kansuru Gaido-Rain [Guideline for hikikomori for their evaluation and support], , http:​//www​.ncgm​kohno​dai.g​o.jp/​pdf/j​idous​eishi​n/22n​cgm_h​ikiko​mori.​pdf, Tokyo: Ministry of Health, Labour and Welfare; 
Tan, MPJ, Lee, W, Kato, TA., International experience of hikikomori (prolonged social withdrawal) and its relevance to psychiatric research (2021) Br J Psychiatry Int, 18 (2), pp. 34-37. , [CrossRef]; 
Hattori, Y., Social withdrawal in Japanese youth. A case study of thirty-five hikikomori clients (2006) J Trauma Pract, 3-4, pp. 181-201. , [CrossRef]; 
Kasahara, Y., (1984) Apashi Shindoromu — Kogakureki Shakai No Seinen Shinri [Student Apathy Syndrome], , Tokyo: Iwanami Shoten; 
Uchida, C., Apathetic and withdrawing students in Japanese universities--with regard to Hikikomori and student apathy (2010) J Med Dent Sci, 57 (1), pp. 95-108; 
Teo, AR., A new form of social withdrawal in Japan: a review of hikikomori (2010) Int J Soc Psychiatry, 56 (2), pp. 178-185. , [CrossRef]; 
Furlong, A., The Japanese hikikomori phenomenon: acute social withdrawal among young people (2008) Sociol Rev, 56 (2), pp. 309-325. , [CrossRef]; 
Kato, TA, Tateno, M, Shinfuku, N, Does the ‘hikikomori’ syndrome of social withdrawal exist outside Japan? A preliminary international investigation (2012) Soc Psychiatry Psychiatr Epidemiol, 47 (7), pp. 1061-1075. , [CrossRef]; 
Wong, JCM, Wan, MJS, Kroneman, L, Hikikomori phenomenon in East Asia: regional perspectives, challenges, and opportunities for social health agencies (2019) Front Psychiatry, 10, p. 512. , [CrossRef]; 
(2013) Diagnostic and Statistical Manual of Mental Disorders, , 5th ed. Arlington, VA: American Psychiatric Publishing; 
Kato, TA, Shinfuku, N, Sartorius, N, Kanba, S., Are Japan’s hikikomori and depression in young people spreading abroad? (2011) Lancet, 378 (9796), p. 1070. , [CrossRef]; 
Nonaka, S, Takeda, T, Sakai, M., Who are hikikomori? Demographic and clinical features of hikikomori (prolonged social withdrawal): a systematic review (2022) Aust N Z J Psychiatry, p. 48674221085917. , [CrossRef]; 
Rapp, MS., Differential diagnosis and treatment of the “housebound syndrome” (1984) Can Med Assoc J, 131 (9), pp. 1041-1044; 
Teo, AR, Stufflebam, K, Saha, S, Psychopathology associated with social withdrawal: idiopathic and comorbid presentations (2015) Psychiatry Res, 228 (1), pp. 182-183. , [CrossRef]; 
Stavropoulos, V, Anderson, EE, Beard, C, Latifi, MQ, Kuss, D, Griffiths, M., A preliminary cross-cultural study of Hikikomori and internet gaming disorder: the moderating effects of game-playing time and living with parents (2018) Addict Behav Rep, 9, pp. 1-10. , [CrossRef]; 
Tateno, M, Teo, AR, Ukai, W, Internet addiction, smartphone addiction, and hikikomori trait in Japanese young adults: social isolation and social network (2019) Front Psychiatry, 10, p. 455. , [CrossRef]; 
Stip, E, Thibault, A, Beauchamp-Chatel, A, Kisely, S., Internet addiction, hikikomori syndrome, and the prodromal phase of psychosis (2016) Front Psychiatry, 7, p. 6. , [CrossRef]; 
Nixon, CL., Current perspectives: the impact of cyberbullying on adolescent health (2014) Adol Hlth Med Ther, 5, pp. 143-158. , [CrossRef]; 
Winnicott, DW., The capacity to be alone (1958) Int J Psychoanal, 39 (5), pp. 416-420; 
Suwa, M, Hara, K., “Hikikomori” among young adults in Japan—The importance of differential diagnosis between primary Hikikomori and Hikikomori with high functioning pervasive developmental disorders (2007) J Welf, 3, pp. 94-102; 
Frankova, I., Similar but different: psychological and psychopathological features of primary and secondary hikikomori (2019) Front Psychiatry, 10, p. 558. , [CrossRef]; 
Kondo, N, Sakai, M, Kuroda, Y, Kiyota, Y, Kitabata, Y, Kurosawa, M., General condition of hikikomori (prolonged social withdrawal) in Japan: psychiatric diagnosis and outcome in mental health welfare centres (2013) Int J Soc Psychiatry, 59 (1), pp. 79-86. , [CrossRef]; 
Teo, AR, Gaw, AC., Hikikomori, a Japanese culture-bound syndrome of social withdrawal? A proposal for DSM-5 (2010) J Nerv Ment Dis, 198 (6), pp. 444-449. , [CrossRef]; 
Kato, TA, Kanba, S, Teo, AR., Defining pathological social withdrawal: a proposal for diagnostic criteria of hikikomori (2020) World Psychiatry, 19 (1), pp. 116-117. , [CrossRef]; 
Teo, AR, Chen, JI, Kubo, H, Development and validation of the 25-item Hikkikomori Questionnaire (HQ-25) (2018) Psychiatry Clin Neurosci, 72 (10), pp. 780-788. , [CrossRef]; 
Loscalzo, Y, Nannicini, C, Liu, I-TH-C, Giannini, M., Hikikomori Risk Inventory (HRI-24): a new instrument for evaluating Hikikomori in both Eastern and Western countries (2021) Int J Soc Psychiatry, , [in press]. [CrossRef]; 
Nonaka, S, Sakai, M., Measuring the quality of life for individuals with prolonged social withdrawal (Hikikomori) (2022) Psychiatry Investig, 19 (5), pp. 341-347. , [CrossRef]; 
Hayakawa, K, Kato, TA, Watabe, M, Blood biomarkers of Hikikomori, a severe social withdrawal syndrome (2018) Sci Rep, 8 (1), p. 2884. , [CrossRef]; 
Setoyama, D, Matsushima, T, Hayakawa, K, Blood metabolic signatures of hikikom pathological social withdrawal (2021) Dial Clin Neurosci, 23 (1), pp. 14-28. , [CrossRef]; 
Eisenberger, NI, Inagaki, TK, Mashal, NM, Irwin, MR., Inflammation and social experience: an inflammatory challenge induces feelings of social disconnection in addition to depressed mood (2010) Brain Behav Immun, 24 (4), pp. 558-563. , [CrossRef]; 
Eisenberger, NI, Moieni, M., Inflammation affects social experience: implications for mental health (2020) World Psychiatry, 19 (1), pp. 109-110. , [CrossRef]; 
Zovetti, N, Rossetti, MG, Perlini, C, Brambilla, P, Bellani, M., Neuroimaging studies exploring the neural basis of social isolation (2021) Epidemiol Psychiatr Sci, 30, p. e29. , [CrossRef]; 
Malagón-Amor, Á, Martín-López, LM, Córcoles, D, Family features of social withdrawal (Hikikomori) (2020) Front Psychiatry, 11, p. 138. , [CrossRef]; 
Lee, YS, Lee, JY, Choi, TY, Choi, JT., Home visitation program for detecting, evaluating and treating socially withdrawn youth in Korea (2013) Psychiatry Clin Neurosci, 67 (4), pp. 193-202. , [CrossRef]; 
Funakoshi, A, Saito, M, Yong, R, Suzuki, M., Home visiting support for people with hikikomori (social withdrawal) provided by experienced and effective workers (2022) Int J Soc Psychiatry, 68 (4), pp. 836-843. , [CrossRef]; 
Watanabe, T., Hikikomori Heno Houmon Kaunseringu [Home counseling for hikikomori] (2005) Rinshou Seishin Igaku [Clin Psychiatry], 5, pp. 289-291; 
Kumazaki, H, Muramatsu, T, Yoshikawa, Y, Use of a tele-operated robot to increase sociability in individuals with autism spectrum disorder who display Hikikomori (2021) Asian J Psychiatry, 57, p. 102588. , [CrossRef]; 
Tateno, M, Skokauskas, N, Kato, TA, Teo, AR, Guerrero, APS., New game software (Pokémon Go) may help youth with severe social withdrawal, hikikomori (2016) Psychiatry Res, 246, pp. 848-849. , [CrossRef]; 
Wong, PWC, Yu, RWM, Li, TMH, Lai, SLH, Ng, HYH, Fan, WTW., Efficacy of a multicomponent intervention with animal-assisted therapy for socially withdrawn youth in Hong Kong (2017) Soc Animals, 27 (5-6), pp. 614-627. , [CrossRef]; 
Kato, TA, Sartorius, N, Shinfuku, N., Forced social isolation due to COVID-19 and consequent mental health problems: lessons from hikikomori (2020) Psychiatry Clin Neurosci, 74 (9), pp. 506-507. , [CrossRef]; 
Rooksby, M, Furuhashi, T, McLeod, HJ., Hikikomori: a hidden mental health need following the COVID-19 pandemic (2020) World Psychiatry, 19 (3), pp. 399-400. , [CrossRef]; 
Roza, TH, Spritzer, DT, Gadelha, A, Passos, IC., Hikikomori and the COVID-19 pandemic: not leaving behind the socially withdrawn (2020) Braz J Psychiatry, 43 (1), pp. 114-116. , [CrossRef]; 
Yoshikawa, Y, Kumazaki, H, Kato, TA., Future perspectives of robot psychiatry: can communication robots assist psychiatry evaluation in the COVID-19 pandemic era? (2021) Curr Opin Psychiatry, 34 (3), pp. 277-286. , [CrossRef]; 
Wong, PWC., Potential changes to the hikikomori phenomenon in the wake of the Covid-19 pandemic (2020) Asian J Psychiatry, 54, p. 102288. , [CrossRef]; 
Gavin, J, Brosnan, M., The relationship between hikikomori risk and internet use during COVID-19 restrictions (2022) Cyberpsychol Behav Soc Netw, 25 (3), pp. 189-193. , [CrossRef]
UR  - https://www.scopus.com/inward/record.uri?eid=2-s2.0-85134172402&doi=10.5152%2fpcp.2022.22429&partnerID=40&md5=3649ddeed19a74558376a927251f1256
ER  - 

TY  - JOUR
TI  - Repeated hypocalcemia in a patient with “Hikikomori” following veganism
T2  - Heliyon
J2  - Heliyon
VL  - 8
IS  - 6
PY  - 2022
DO  - 10.1016/j.heliyon.2022.e09563
SN  - 24058440 (ISSN) 
AU  - Suzuki, K.
AU  - Miyamoto, K.
AU  - Ozawa, S.
AU  - Kawakami, R.
AU  - Nakamura, M.
AU  - Inoue, G.
AU  - Kato, A.
AU  - Tarumi, Y.
AU  - Yagi, M.
AU  - Dohi, K.
AD  - Department of Emergency and Disaster Medicine, Showa University, 1-5-8 Hatanodai, Shinagawa-ku, Tokyo, 142-8666, Japan
AD  - Department of Emergency and Disaster Medicine, Showa University, Yokohama Northern Hospital, 35-1 Chigasaki Chuo Tsuzuki-ku, Yokohama, 224-8503, Japan
AD  - Department of Medicine, Division of Diabetes, Metabolism, and Endocrinology, Showa University, 1-5-8 Hatanodai, Shinagawa-ku, Tokyo, 142-8666, Japan
KW  - Calcium absorption
KW  - Hikikomori
KW  - Lack of sunlight
KW  - Vegan
KW  - Vitamin D deficiency
PB  - Elsevier Ltd
N1  - Export Date: 9 November 2022
M3  - Article
DB  - Scopus
C7  - e09563
LA  - English
N1  - Correspondence Address: Suzuki, K.; Department of Emergency and Disaster Medicine, 1-5-8 Hatanodai, Shinagawa-ku, Japan; email: k.s.07202251@gmail.com
N1  - References: Martha, J.W., Wibowo, A., Pranata, R., Hypocalcemia is associated with severe COVID-19: a systematic review and meta-analysis (2021) Diabetes Metabol. Syndr., 15, pp. 337-342; 
Drake, T.M., Gupta, V., Calcium (2022) Treasure Island (FL), , StatPearls Publishing; 
Weikert, C., Trefflich, I., Menzel, J., Obeid, R., Longree, A., Dierkes, J., Vitamin and mineral status in a vegan diet (2020) Dtsch. Arztebl. Int., 117, pp. 575-582; 
Watts, J., Public health experts concerned about “Hikikomori” (2002) Lancet, 359, p. 1131; 
Kato, T.A., Kanba, S., Teo, A.R., Defining pathological social withdrawal: proposed diagnostic criteria for hikikomori (2020) World Psychiatr., 19, pp. 116-117; 
Holick, M.F., Vitamin D deficiency (2007) N. Engl. J. Med., 357, pp. 266-281; 
Cooper, M.S., Gittoes, N.J., Diagnosis and management of hypocalcaemia (2008) BMJ, 336, pp. 1298-1302; 
Baroni, L., Goggi, S., Battaglino, R., Berveglieri, M., Fasan, I., Filippin, D., Vegan nutrition for mothers and children: practical tools for healthcare providers (2019) Nutrients, 11, p. 5; 
Yoshimura, N., Muraki, S., Oka, H., Morita, M., Yamada, H., Tanaka, S., Profiles of vitamin D insufficiency and deficiency in Japanese men and women: association with biological, environmental, and nutritional factors and coexisting disorders: the ROAD study (2013) Osteoporos, 24, pp. 2775-2787; 
Koda, R., Miyazaki, S., Iino, N., Sato, Y., Hirano, K., Sunami, E., Vitamin D deficiency-induced osteomalacia in a patient with anorexia nervosa (2020) Intern. Med., 60, pp. 1731-1736; 
Miyakoshi, T., Satoh, M., Nomura, F., Hashimoto, T., Aizawa, T., A case of hypocalcaemia due to vitamin D deficiency in ‘Hikikomori’ syndrome (2017) Eur. J. Case. Rep. Intern. Med., 4; 
Miyauchi, M., Hirai, C., Nakajima, H., The solar exposure time required for vitamin D3 synthesis in the human body estimated by numerical simulation and observation in Japan (2013) J. Nutr. Sci. Vitaminol., 59, pp. 257-263; 
Lang, F., Ma, K., Leibrock, C.B., 1,25(OH) 2 D 3 in brain function and neuropsychiatric disease (2019) Neurosignals, 27, pp. 40-49; 
McComb, S.E., Mills, J.S., Orthorexia nervosa: a review of psychosocial risk factors (2019) Appetite, 140, pp. 50-75
UR  - https://www.scopus.com/inward/record.uri?eid=2-s2.0-85131536919&doi=10.1016%2fj.heliyon.2022.e09563&partnerID=40&md5=d52c4fd27edc1144e91e924c4fb6a333
ER  - 

TY  - JOUR
TI  - Home visiting support for people with hikikomori (social withdrawal) provided by experienced and effective workers
T2  - International Journal of Social Psychiatry
J2  - Int. J. Soc. Psychiatry
VL  - 68
IS  - 4
SP  - 836
EP  - 843
PY  - 2022
DO  - 10.1177/00207640211009266
SN  - 00207640 (ISSN) 
AU  - Funakoshi, A.
AU  - Saito, M.
AU  - Yong, R.
AU  - Suzuki, M.
AD  - Department of Nursing, Kobe City College of Nursing, Hyogo, Japan
AD  - Department of Nursing, Nagaoka Sutoku University, Niigata, Japan
AD  - Graduate School of Medicine, Akita University, Japan
AD  - Non-Profit Organization Orange Association, Nagoya, Japan
AB  - Objectives: Hikikomori – an almost complete withdrawal from social interaction first seen in Japan – is becoming an emerging psychological syndrome worldwide. The mental health community in Japan has focused on hikikomori since the 1990s. Hikikomori was initially considered a culture-bound trait, unique to Japan; however, it has become an international concern, and cases have been reported even outside of Japan. While home visiting support for people with hikikomori has gained popularity, an effective solution remains elusive. This paper describes the process involved in effective home visiting support provided by experienced workers to help people with hikikomori. Method: Semi-structured interviews were conducted with 21 home-visiting support workers in Japan. Collected data were analysed using a constant comparative method based on Grounded Theory. Results: ‘Supporting them in finding their own way to participate in society’ was identified as the core category. This core category was substantiated by following three interrelated stages: preparing the involved surroundings for reaching out to a person, maintaining constant communication and expanding the range of activities and relationships. The process encouraged people with hikikomori to enhance their social connections and improved their motivation for social participation. People with hikikomori experiencing despair and isolation began to find pleasure in social participation through the three stages of support provided by home-visiting workers. Conclusion: Our study suggests that Home visiting support for people with hikikomori can be enhanced by these three interrelated methods which can help individuals integrate into society and connect with others. © The Author(s) 2021.
KW  - grounded theory
KW  - Hikikomori
KW  - home visiting support
KW  - social isolation
KW  - social withdrawal
KW  - human
KW  - Japan
KW  - psychology
KW  - shame
KW  - social isolation
KW  - social phobia
KW  - Humans
KW  - Japan
KW  - Phobia, Social
KW  - Shame
KW  - Social Isolation
PB  - SAGE Publications Ltd
N1  - Cited By :2
N1  - Export Date: 9 November 2022
M3  - Article
DB  - Scopus
N1  - CODEN: IJSPA
C2  - 33832328
LA  - English
N1  - Correspondence Address: Funakoshi, A.; Department of Nursing, Japan; email: funakoshi@kobe-ccn.ac.jp
N1  - References: Arriola-Vigo, J.A., Stovall, J.G., Moon, T.D., Audet, C.M., Diez-Canseco, F., Perceptions of community involvement in the Peruvian mental health reform process among clinicians and policy-makers: A qualitative study (2019) International Journal of Health Policy and Management, 8 (12), pp. 711-722. , https://doi.org/10.15171/ijhpm.2019.68; 
Bowker, J.C., Bowker, M.H., Santo, J.B., Ojo, A.A., Etkin, R.G., Raja, R., Severe social withdrawal: Cultural variation in past hikikomori experiences of university students in Nigeria, Singapore, and the United States (2019) The Journal of Genetic Psychology, 180 (4-5), pp. 217-230. , https://doi.org/10.1080/00221325.2019.1633618; 
Bozzola, E., Spina, G., Ruggiero, M., Vecchio, D., Caruso, C., Bozzola, M., Staiano, A.M., Villani, A., Media use during adolescence: the recommendations of the Italian Pediatric Society (2019) Italian Journal of Pediatrics, 45 (1), p. 149. , https://doi.org/10.1186/s13052-019-0725-8; 
Chauliac, N., Couillet, A., Faivre, S., Brochard, N., Terra, J.L., Characteristics of socially withdrawn youth in France: A retrospective study (2017) International Journal of Social Psychiatry, 63 (4), pp. 339-344. , https://doi.org/10.1177/0020764017704474; 
Denzin, N.K., (1978) The research act: A theoretical introduction to sociological methods, , 2nd ed., McGraw Hill; 
Hall-Lande, J.A., Eisenberg, M.E., Christenson, S.L., Neumark-Sztainer, D., Social isolation, psychological health, and protective factors in adolescence (2007) Adolescence, 42 (166), pp. 265-286; 
Imai, H., Takamatsu, T., Mitsuya, H., Yoshizawa, H., Mitsuya, H., Furukawa, T.A., The characteristics and social functioning of pathological social withdrawal, “hikikomori,” in a secondary care setting: A one-year cohort study (2020) BMC Psychiatry, 20 (1), p. 352; 
(2016) Wakamono no Seikatsu ni Kansuru Chousa-Houkokusho (Investigation on life of youth), , https://www8.cao.go.jp/youth/kenkyu/hikikomori/h27/pdf-index.html, [,]. Retrieved November 12, 2020, from, (in Japanese; 
(2019) Seikatsu Joukyou ni Kansuru Chousa (Investigation on living conditions), , https://www8.cao.go.jp/youth/kenkyu/life/h30/pdf-index.html, [,]. Retrieved November 12, 2020, from, (in Japanese; 
Jones, W., Loneliness and social behavior (1982) Loneliness: A sourcebook of current theory, research, and therapy, pp. 238-254. , Peplau L.A., Perlman D., (eds), John Wiley, (Eds.), (., –; 
Kato, T.A., Shinfuku, N., Tateno, M., Internet society, internet addiction, and pathological social withdrawal: The chicken and egg dilemma for internet addiction and hikikomori (2020) Current Opinion in Psychiatry, 33 (3), pp. 264-270; 
Katsuki, R., Inoue, A., Indias, S., Kurahara, K., Kuwano, N., Funatsu, F., Kubo, H., Kato, T.A., Clarifying deeper psychological characteristics of hikikomori using the Rorschach comprehensive system: A pilot case-control study (2019) Frontiers in Psychiatry, 10, p. 412; 
Kondo, N., Sakai, M., Ishikawa, S., Nimura, J., Tanoue, M., Home visits for social withdrawal cases in community mental health and child welfare services (2008) Psychiatria et Neurologia Japonica, 110 (7), pp. 536-545. , (in Japanese; 
Koyama, A., Miyake, Y., Kawakami, N., Tsuchiya, M., Tachimori, H., Takeshima, T., Lifetime prevalence, psychiatric comorbidity, and demographic correlates of “hikikomori” in a community population in Japan (2010) Psychiatry Research, 176 (1), pp. 69-74. , https://doi.org/10.1016/j.psychres.2008.10.019, &; 
Krieg, A., Dickie, J.R., Attachment and hikikomori: A psychosocial developmental model (2013) International Journal of Social Psychiatry, 59 (1), pp. 61-72. , https://doi.org/10.1177/0020764011423182; 
Kubo, H., Urata, H., Sakai, M., Nonaka, S., Saito, K., Tateno, M., Kobara, K., Kato, T.A., Development of 5-day hikikomori intervention program for family members: A single-arm pilot trial (2020) Heliyon, 6 (1). , e03011; 
Kuroda, A., Outreach services for hikikomori people (Hikikomori shien no outreach) (2018) Seisin-ka rinsho services, 18 (3), pp. 316-319. , (in Japanese; 
Lee, Y.S., Lee, J.Y., Choi, T.Y., Choi, J.T., Home visitation program for detecting, evaluating, and treating socially withdrawn youth in Korea (2013) Psychiatry and Clinical Neurosciences, 67 (4), pp. 193-202. , https://doi.org/10.1111/pcn.12043; 
Li, T.M., Wong, P.W., Youth social withdrawal behavior (hikikomori): A systematic review of qualitative and quantitative studies (2015) Australian & New Zealand Journal of Psychiatry, 49 (7), pp. 595-609. , https://doi.org/10.1177/0004867415581179; 
Liu, L.L., Li, T.M., Teo, A.R., Kato, T.A., Wong, P.W., Harnessing social media to explore youth social withdrawal in three major cities in China: Cross-sectional web survey (2018) JMIR Mental Health, 5 (2), p. e34; 
Malagón-Amor, Á., Córcoles-Martínez, D., Martín-López, L.M., Pérez-Solà, V., Hikikomori in Spain: A descriptive study (2015) International Journal of Social Psychiatry, 61 (5), pp. 475-483; 
Malagón-Amor, Á., Martín-López, L.M., Córcoles, D., González, A., Bellsolà, M., Teo, A.R., Bulbena, A., Bergé, D., Family features of social withdrawal syndrome (Hikikomori) (2020) Frontiers in Psychiatry, 11, p. 138. , https://doi.org/10.3389/fpsyt.2020.00138; 
Masi, C.M., Chen, H.Y., Hawkley, L.C., Cacioppo, J.T., A meta-analysis of interventions to reduce loneliness (2011) Personality and Social Psychology Review, 15 (3), pp. 219-266; 
(2010) Guidelines for assessment and support of hikikomori, , https://www.mhlw.go.jp/file/06-Seisakujouhou-12000000-Shakaiengokyoku-Shakai/0000147789.pdf, Retrieved November 12, 2020, from, (in Japanese; 
Roza, T.H., Spritzer, D.T., Lovato, L.M., Passos, I.C., Multimodal treatment for a Brazilian case of hikikomori (2020) Brazilian Journal of Psychiatry, 42 (4), pp. 455-456; 
Shinohe, T., Hasegawa, T., Kadoguchi, M., Egami, C., Kagiwara, Y., Honda, K., Kuroiwa, T., Matsuura, K., Effects of visiting support activities for social withdrawal and truancy (2014) Japanese Journal of Addiction & Family, 29 (4), pp. 347-351. , (in Japanese; 
Stavropoulos, V., Anderson, E.E., Beard, C., Latifi, M.Q., Kuss, D., Griffiths, M., A preliminary cross-cultural study of Hikikomori and Internet Gaming Disorder: The moderating effects of game-playing time and living with parents (2019), p. 100137; Stip, E., Thibault, A., Beauchamp-Chatel, A., Kisely, S., Internet addiction, hikikomori syndrome, and the prodromal phase of psychosis (2016) Frontiers in Psychiatry, 7, p. 6. , https://doi.org/10.3389/fpsyt.2016.00006; 
Strauss, A., Corbin, J., (1999) Basics of qualitative research techniques and procedures for developing grounded theory, , 2nd ed., Sage; 
Tanaka, K., Hasegawa, M., Nagayama, Y., Oe, M., Nursing philosophy of community mental health nurses in Japan: A qualitative, descriptive study (2018) International Journal of Mental Health Nursing, 27 (2), pp. 765-773. , https://doi.org/10.1111/inm.12363; 
Tateno, M., Teo, A.R., Ukai, W., Kanazawa, J., Katsuki, R., Kubo, H., Kato, T.A., Internet addiction, smartphone addiction, and Hikikomori trait in Japanese young adult: Social isolation and social network (2019) Frontiers in Psychiatry, 10, p. 455. , https://doi.org/10.3389/fpsyt.2019.00455; 
Teo, A.R., Fetters, M.D., Stufflebam, K., Tateno, M., Balhara, Y., Choi, T.Y., Kanba, S., Kato, T.A., Identification of the hikikomori syndrome of social withdrawal: Psychosocial features and treatment preferences in four countries (2015) International Journal of Social Psychiatry, 61 (1), pp. 64-72. , https://doi.org/10.1177/0020764014535758; 
Teo, A.R., Nelson, S., Strange, W., Kubo, H., Katsuki, R., Kurahara, K., Kanba, S., Kato, T.A., Social withdrawal in major depressive disorder: A case-control study of hikikomori in japan (2020) Journal of Affective Disorders, 274, pp. 1142-1146. , https://doi.org/10.1016/j.jad.2020.06.011; 
Wong, J., Wan, M., Kroneman, L., Kato, T.A., Lo, T.W., Wong, P.W., Chan, G.H., Hikikomori phenomenon in East Asia: Regional perspectives, challenges, and opportunities for social health agencies (2019) Frontiers in Psychiatry, 10, p. 512. , https://doi.org/10.3389/fpsyt.2019.00512; 
Wong, P.W., Li, T.M., Chan, M., Law, Y.W., Chau, M., Cheng, C., Fu, K.W., Yip, P.S., The prevalence and correlates of severe social withdrawal (hikikomori) (2015) International Journal of Social Psychiatry, 61 (4), pp. 330-342. , https://doi.org/10.1177/0020764014543711, in Hong Kong, A cross-sectional telephone-based survey study; 
Wu, A.F.W., Catmur, C., Wong, P.W., Lau, J.Y., The presence, characteristics, and correlates of pathological social withdrawal in Taiwan: An online survey (2020) International Journal of Social Psychiatry, 66 (1), pp. 84-92. , https://doi.org/10.1177/0020764019882724; 
Yong, R., Nomura, K., Hikikomori is most associated with interpersonal relationships, followed by suicide risks: A secondary analysis of a national cross-sectional study (2019) Frontiers in Psychiatry, 10, p. 247. , https://doi.org/10.3389/fpsyt.2019.00247; 
Yuen, J.W., Wong, V.C., Tam, W.W., So, K.W., Chien, W.T., A one-year prospective follow-up study on the health profile of hikikomori living in Hong Kong (2019) International Journal of Environmental Research and Public Health, 16 (4), p. 546
UR  - https://www.scopus.com/inward/record.uri?eid=2-s2.0-85104261655&doi=10.1177%2f00207640211009266&partnerID=40&md5=d0f5f920c961013c8ce4497a8cecdd17
ER  - 

TY  - JOUR
TI  - Hikikomori of the young person: Welcome and take charge of the burden of the family 
ST  - Hikikomori du jeune: accueillir et prendre en charge le fardeau de la famille
T2  - Neuropsychiatrie de l'Enfance et de l'Adolescence
J2  - Neuropsychiatr. Enfance Adolesc.
VL  - 70
IS  - 3
SP  - 136
EP  - 140
PY  - 2022
DO  - 10.1016/j.neurenf.2022.02.004
SN  - 02229617 (ISSN) 
AU  - Guedj Bourdiau, M.J.
AU  - Benarous, X.
AD  - GHU de Paris neurosciences, Paris, 75013, France
AD  - Service de psychopathologie de l'enfant et de l'adolescent, CHU Amiens-Picardie, Paris, 75013, France
AB  - Home confinement of a young person is a global problem whether or not it is associated with a psychiatric disorder. It is a maladaptive behavior that tends to repeat itself and finally involves the whole family in a shared difficulty of attachment/separation. Relieving the family burden using parental guidance could help to break the cercle vicious of guilt and shame among family members. Many studies on the features of families in hikikomori situations are cited in the article, mostly from Japanese authors. Constrained family culture, misunderstanding between the young person and his family, and dependency to parental figures are far more important today than in previous works where the poor quality of family relations were stressed. Studies about families in hikikomori situations are now beginning to emerge in non-Japanese countries, notably in Spain and Italy. It would be interesting to develop such research stream in France. This article also presents our clinical experience in responding to requests for consultations from families with a hikikomori situation, in developing a professional network via the AFHIKI association, and in animating a family exchange group about hikikomori. © 2022 Elsevier Masson SAS
KW  - Double hikikomori
KW  - Hikikomori
KW  - Multi-familial therapy
KW  - Parental guidance
KW  - Social withdrawal
KW  - Young adult
KW  - consultation
KW  - hikikomori
KW  - human
KW  - job experience
KW  - medical society
KW  - Short Survey
PB  - Elsevier Masson s.r.l.
N1  - Cited By :1
N1  - Export Date: 9 November 2022
M3  - Short Survey
DB  - Scopus
N1  - CODEN: NEADD
LA  - English; French
N1  - Correspondence Address: Benarous, X.; CHU Amiens-Picardie, 1, rue du Professeur Jean-Cabrol, France; email: xavierbenarous@gmail.com
N1  - References: Boe, E., Le retrait à domicile de l'adolescent phobique scolaire, réflexions thérapeutiques (2020) Neuropsychiatr Child Adolesc, 68, pp. 405-409; 
Guedj, M.J., Retrait social du jeune: phénomène polymorphe et dominantes psychopathologiques. Quelles réponses ? (2017) Inf Psychiatr, 93 (4), pp. 275-282; 
Suzuki, K., La situation actuelle du hikikomori au Japon, affaire médicale ou affaire sociale ? (2020) Neuropsychiatr Child Adolesc, 68, pp. 399-404; 
Tajan, N., Génération hikikomori (2017), p. 388. , L'Harmattan Paris; Saito, T., Hikikomori: adolescence without end (traduction américaine de Shakaiteki Hikikomori — Owaranai Shishunki, 1998) (2013), Minnesota University Press; Ogawa, T., Psychoanalytic study of social withdrawal: grandiose narcissism and passive aggression due to insufficient maternal containing in childhood (2012) Seishin Shinkeigaku Zasshi, 114 (10), pp. 1149-1157; 
Narabayashi, R., Helping families with hikikomori (2003) Seishin Igaku, 45, pp. 221-227. , in japanese; 
Funakoshi, A., Development of a scale of difficulties experienced by parents of children with hikikomori syndrome.2012.Non publié; Guedj, M.J., (2010), Quels sont les signes d'alerte et les premiers recours face à l'inquiétude de la famille ou du médecin généraliste dans l'anticipation de la violence ? ». HAS Audition publique Dangerosité psychiatrique. Textes des experts. p. 157–68; Suwa, M., Suzuki, K., Family features in primary social withdrawal among young adults (2003) Psychiatry Clin Neurosci, 57, pp. 586-594; 
Nonaka, S., Shimada, H., Sakai, M., Characteristics of family interactions of individuals with hikikomori (prolonged social withdrawal) from the viewpoint of behavioral theory (2019) J Psychol Res, 61 (3), pp. 153-165; 
Malagon Amor, A., Martin Lopez, L.M., Corcoles, D., Bellsola, M., Teo, A.R., Bulbena, A., Family features of social withdrawal syndrome (hikikomori) (2020) Front Psychiatr, 11. , Article 138; 
Umeda, M., Kawakami, N., Association of childhood family environments with the risk of social withdrawal (’hikikomori’) in the community population in Japan (2012) Psychiatr Clin Neurosci, 66 (2), pp. 121-129; 
Itoh., Kohki., Difficulties faced by hikikomori: from the life history in autobiographies and private papers (2012) Kwansei Gakuin Sociol Rev, pp. 137-141; 
Maglia, M., Hikikomori: a systemic relational analysis (2020) Health Psychol Res, 8 (2), p. 9068; 
Li, T., Wong, P., Youth social withdrawwal behavior (hikikomori): a systematic review of qualitative and quantitative studies (2015) Aus N Z J Psychiatry, 49 (7), pp. 595-609; 
Rosenthal, B., Zimmerman, D.L., Hikikomori: The Japanese phenomenon, policy, and culture (2012) Int J Ment Health, 41, pp. 82-95; 
Tateno, M., Park, T.W., Kato, T., Umene Nanako, W., Saito, T., Hikikomori as a possible clinical term in psychiatry: a questionnaire survey (2012) BMC Psychiatry, 12 (1), p. 169; 
Todd, K.H.L., Hikikomania: Existential horror or national malaise? (2011) Southeast Rev Asian Stud, 33, pp. 135-147; 
Funakoshi, A., Miyamoto, Y., A Comparison of the Influential Factors of Family Difficulties between Fathers and Mothers who use support services for children with hikikomori (2014) Psychiatr Clin Neurosci, , [Epub avant l'impression]; 
Yoshii, H., Shibata, Y., Consultations pour hikikomori parmi les parents d’élèves du premier cycle du secondaire (2016) Br J Educ Soc Behav Sci, 17 (4), pp. 1-10; 
, pp. 1776-2812. , Davtian Valcke H, Collombet E. Aidant familial en psychiatrie, « une place naturelle » ? 2014. doi:10.3917/empa.094.0047, ISSNs du journal 1152–3336; Toivonen, T., Norasakkunkit, V., Uchida, Y., Unable to conform, unwilling to rebel? Youth, culture, and motivation in globalizing Japan (2011) Front Psychol, pp. 1-9; 
(2009), Loi n° 2009-879 du 21 juillet 2009 portant réforme de l'hôpital et relative aux patients, à la santé et aux territoires. Dernière mise à jour des données de ce texte: 29 décembre 2019. JORF n°0167 du 22 juillet; Kubo, H., Urata, H., Sakai, M., Nonaka, S., Saito, K., Tateno, M., Development of 5-day hikikomori intervention program for family members: A single-arm pilot trial (2020) Heliyon, 6 (1). , eCollection 2020 Jan; 
Hayez, J.Y., Textes du pédopsychiatre. 3.1.13.3. La guidance des parents: une méthodologie. Page Web. Remake 2020 du livre La guidance parentale (1978), Privat Toulouse; Rubinstein, E., Emplotting hikikomori: japanese parents’ narratives of social withdrawal (2016) Cult Med Psychiatry, 40 (4), pp. 641-663; 
Salem, G., (2001), Exposition, confrontation, légitimation, apprentissage: quatre mots-clefs pour la thérapie multifamiliale. Générations, Revue Française de Thérapie Familiale, 1ere partie Les groupes multifamiliaux N°23; Brunaux, F., Cook-Darzens, S., La thérapie multifamiliale. Une alternative à la thérapie unifamiliale dans le traitement de l'anorexie mentale de l'enfant et de l'adolescent ? (2008) Med Hyg Ther Fam, 29, pp. 87-102. , ISSN 0250–4952; 
Guedj, M.J., Benarous, X., (2021), pp. 105-125. , Le rôle de la famille dans la prise en charge in Hikikomori, une expérience de confinement, sous la dir de Vellut N, Martin C, Figuereido C, Fansten M. EHESP: Rennes; Association, A., Francophone pour l’étude et la recherche sur les Hikikomori. Site Web https://www.afhiki.org/; Guedj, M.J., Claustration à domicile de l'adolescent. Hikikomori (2011) Ann Med Psychol, 169 (10), pp. 668-673
UR  - https://www.scopus.com/inward/record.uri?eid=2-s2.0-85126776714&doi=10.1016%2fj.neurenf.2022.02.004&partnerID=40&md5=c1505cb5655829ac83dbe83ddc253776
ER  - 

TY  - JOUR
TI  - On Samuel Beckett's mirages of desire for nothing, today's adolescent discomfort and the need for well-tuned therapeutic mediations 
ST  - Des mirages du désir de néant chez Samuel Beckett, du malaise adolescent aujourd'hui et du besoin de médiations thérapeutiques bien accordées
T2  - Neuropsychiatrie de l'Enfance et de l'Adolescence
J2  - Neuropsychiatr. Enfance Adolesc.
VL  - 70
IS  - 3
SP  - 141
EP  - 145
PY  - 2022
DO  - 10.1016/j.neurenf.2021.10.006
SN  - 02229617 (ISSN) 
AU  - Loisel, Y.
AD  - Unité de jour pour adolescents de l'institut mutualiste Montsouris, 42, boulevard Jourdan, Paris, 75014, France
AD  - 23 rue Montorgueil, Paris, 75001, France
AB  - Samuel Beckett, at the start of his adult life, had all the characteristics of a psychotic withdrawal. Before Waiting for Godot, which would bring him fame, the first play he composed entirely wad called Eleutheria (“Freedom” in Greek) and describes the confinement of a teenager at his parents’ home. Perhaps because resembled too closely his own privacy, the author always refused publication and staging. “Less an action than a site, often empty”, according to the indication given in the preamble by the author, this dramaturgy obviously has substantial links to the rest of the work. We criticize that to understand this many spoke of the writing of “exhaustion” and some assumed that Beckett would have treated a psychosis, perhaps an autism, by his creativity. Understanding of his biography could point more towards the psychological profile of a borderline state with, at the same time, the threat of an overflow of excitement and the strong apprehension of the feeling of emptiness if this same excitation ceases to be felt. Above all, his writings and his life have inspired us to think about the contemporary world and review the concepts of therapeutic mediation. © 2021 Elsevier Masson SAS
KW  - Adolescent psychopathology
KW  - Borderline
KW  - Hikikomori
KW  - Psychotic withdrawal
KW  - Samuel Beckett
KW  - adolescent health
KW  - author
KW  - autism
KW  - borderline state
KW  - creativity
KW  - exhaustion
KW  - health care need
KW  - hikikomori
KW  - human
KW  - literature
KW  - mental disease
KW  - psychosis
KW  - psychotherapy
KW  - Short Survey
KW  - therapeutic mediation
PB  - Elsevier Masson s.r.l.
N1  - Export Date: 9 November 2022
M3  - Short Survey
DB  - Scopus
N1  - CODEN: NEADD
LA  - English; French
N1  - Correspondence Address: Loisel, Y.; Unité de jour pour adolescents de l'institut mutualiste Montsouris, 42, boulevard Jourdan, France; email: Yoann.loisel@imm.fr
N1  - References: Beckett, S., Comment c'est (1961), Éd. de Minuit Paris; Loisel, Y., Samuel Beckett–D'une langue à l'autre: l'outre-verbe (2020), MJW Fédition Paris; Beckett, S., Eleutheria (1995), Éd. de Minuit Paris; Loisel, Y., Le complexe traumatique. Fonctionnement limite et trauma: la réalité rejoint l'affliction (2018), MJW Fédition Paris; Beckett, S., Pas moi, in Oh les beaux jours suivi de Pas moi (1975), Éd. de Minuit Paris; Steiner, G., Dans le château de Barbe-bleue. Notes pour une redéfinition de la culture (1986), Folio Essais Paris; Gori, R., Tous connectés, tous désolés (2018) Clin Mediterr, 98, pp. 47-65; 
Jeammet, P., Actualités de l'agir (1985) Rev Psychanal, 31, pp. 201-222; 
Badiou, A., Beckett, l'increvable désir (2006), Hachette Littérature Paris; Beckett, S., Lettres I (1929-1940) (2014), Gallimard Paris; Beckett, S., D'un ouvrage abandonné, in Têtes-mortes (1967), Éd. de Minuit Paris; Beckett, S., Le dépeupleur (1970), Éd. de Minuit Paris; Fédida, P., Le site de l’étranger (1995), PUF Paris; Anzieu, D., Beckett (1998), Gallimard Paris; Knowlson, J., Beckett (1999), Actes Sud Arles; Wampold, B., The great psychotherapy debate (2015), Routledge Londres [c'est nous qui traduisons]; Loisel, Y., Samuel Beckett's Change of Literary Language: not a Break with the Past, but the Continuation of an Oeuvre written on the Maternal Side of Language, and its Nostalgic Elaboration (2021) Language Learning and the Mother Tongue: Multidisciplinary Perspectives, , S. Greaves Cambridge University Press Cambridge [sous presse]; 
Corcos, M., Gumy, M., Loisel, Y., Pratique des médiations corporelles à l'adolescence (2019), Dunod ParisUR  - https://www.scopus.com/inward/record.uri?eid=2-s2.0-85120628438&doi=10.1016%2fj.neurenf.2021.10.006&partnerID=40&md5=0a100b357b1c5f449b47e7d77df2d14e
ER  - 

TY  - JOUR
TI  - Hikikomori: Living without a body. The virtual effects of the social withdrawal 
ST  - Hikikomori: vivre sans son propre corps. Des effets du virtuel dans le retrait social
T2  - Neuropsychiatrie de l'Enfance et de l'Adolescence
J2  - Neuropsychiatr. Enfance Adolesc.
VL  - 70
IS  - 3
SP  - 132
EP  - 135
PY  - 2022
DO  - 10.1016/j.neurenf.2021.07.003
SN  - 02229617 (ISSN) 
AU  - Piotti, A.
AD  - École de formation en psychothérapie de l'adolescent et de l'adulte du Minotaure de Milan Via Omboni 4, via Giovan Battista Bertini 34, Milan, 20154, Italy
AB  - The Net can be interpreted as the last technical product through which imagery is overlapping reality: the relationship with the Net has led to some meaningful transformations in our way of living, thinking, forming emotional contacts with anyone. It can be assumed that, first of all, this change concerns younger generations and, in this logic, the social withdrawal can be seen as a symptom of contemporaneity, meaning that it seems to testify to the presence of a splitting between a virtual body and a real one, that affects us all. To fully understand what happened, it's necessary to refer to the narcissistic change in educational models, family systems, social contexts and the roles played by peer groups. Affective families have replaced the regulative ones; the lack of rules and shame on peers have replaced the guilt towards fathers. This has meant that many young people refuse to meet each one another in order to retire to an exclusively virtual world. In our contribution, we identify three ways in which these splittings between the virtual body and the imaginary one appears in social withdrawal: First, the sense of protection from the outside world, in relation to the shame resulting from social challenges, especially with regards to sexual intercourse or simply to its prefiguration. Second, the imaginary satisfaction, which offers the subject the opportunity to live an experience parallel to the real one. In this dimension, the risk of a depressive psychotic collapse greatly reduces as far as the imaginary construction holds up. Finally, the ethical indifference which entails a loss of the Super Ego, whereby the moral limits of imaginary action coincide with the possibilities offered by the technical tool. The use of violence is confined within the virtual world and does not receive a moral condemnation, so the Net becomes a sort of receptacle, similar to the Freudian Es where all the drives are expressed. Within the Net, the person living in social withdrawal without the proximity of a real body can't reach that encounter with the other that is still capable of stimulating our empathy. © 2021 Elsevier Masson SAS
KW  - Hikikomori
KW  - Narcissism
KW  - Shame
KW  - Social withdrawal
KW  - Splitting
KW  - Article
KW  - depressive psychosis
KW  - hikikomori
KW  - psychosocial withdrawal
KW  - satisfaction
KW  - sexual intercourse
KW  - shame
KW  - superego
PB  - Elsevier Masson s.r.l.
N1  - Export Date: 9 November 2022
M3  - Article
DB  - Scopus
N1  - CODEN: NEADD
LA  - English; French
N1  - References: Benarous, X., Guedj, M.J., Le phénoméne de retrait social à l'adolescence: quelles actualités cliniques, nosographiques et sociales ? Neuropsy Enfance Ado. En cours de publication; McLuhan, M., (1962) La galassia Gutenberg. Nascita dell'uomo tipografico (2011), Tr. It Armando, Roma; Jeammet, P., Paradoxes et dépendances à l'adolescence (2009), Ed Yapaka.be Bruxelles [mai]; Melman, C., L'homme sans gravité. Entretiens avec JP Lebrun (2005), Gallimard [Coll Folio essais, no 453]; Freud, S., (1914) Introduzione al narcisismo. (1975), Tr.it Boringhieri, Milano; Janin, C., Pour une théorie psychanalytique de la honte (honte originaire, honte des origines, origines de la honte) (2003) Rev Fr Psych, 67 (5), pp. 1657-1742. , [Ed PUF Paris]; 
Le Breton, D., (2015) Fuggire da sé. Una tentazione contemporanea (2016), Tr. It Raffaello Cortina, Milano; Fansten, M., Figuereido, C., Pionnié-Dax, N., Vellut, N., Hikikomori, ces adolescents en retrait (2014), Armand Colin Paris; Piotti, A., Il banco vuoto diario di un adolescente in estrema reclusione (2012), Franco Angeli Milano; Spiniello, R., Piotti, A., Comazzi, D., Il corpo in una stanza. Adolescenti ritirati che vivono di computer (2015); Pietropolli Charmet, G., Fragile e spavaldo. Ritratto dell'adolescente di oggi (2008), Laterza Bari; Boe, E., Le retrait à domicile de l'adolescent phobique scolaire, réflexions thérapeutiques (2020) Neuropsy Enfance Ado, 68 (8), pp. 405-409; 
Grunberger, B., (1989) Narciso e Anubi. Psicopatologia e narcisismo (1994), Tr.it. Astrolabio-Ubaldini Roma; Kernberg, O.F., (2004) Narcisismo, aggressività e autodistruttività nella relazione terapeutica (2006), Milano Tr. It. Raffaello CortinaUR  - https://www.scopus.com/inward/record.uri?eid=2-s2.0-85111918945&doi=10.1016%2fj.neurenf.2021.07.003&partnerID=40&md5=d0418c0ff2d50ede53d621ac42e25e26
ER  - 

TY  - JOUR
TI  - Peer Power! Secure Peer Attachment Mediates the Effect of Parental Attachment on Depressive Withdrawal of Teenagers
T2  - International Journal of Environmental Research and Public Health
J2  - Int. J. Environ. Res. Public Health
VL  - 19
IS  - 7
PY  - 2022
DO  - 10.3390/ijerph19074068
SN  - 16617827 (ISSN) 
AU  - Muzi, S.
AU  - Rogier, G.
AU  - Pace, C.S.
AD  - Department of Educational Sciences, University of Genoa, Genoa, 16129, Italy
AB  - Adolescents’ depressive social withdrawal is a relevant concern for mental health professionals, and it is widespread among community teenagers in form of subclinical symptoms. Different studies suggest that insecure attachment representations increase the adolescents’ likelihood to show symptoms of withdrawal (e.g., loneliness). This study explored the effect of the general attachment internal working model (IWM) and the independent and cumulative effects of the specific attachment representations of parents—in terms of secure base/safe haven—and peers on adolescents’ withdrawal. Additionally, the mediation of peer attachment on the effect of parental attachment on symptoms was explored. All analyses were conducted controlling for the difference between teenagers living with parents together or divorced/separated, as children of divorcees are considered more exposed to stressors. Ninety-one adolescents aged 12–17 years old were assessed online during the COVID pandemic period, employing the Youth Self-Report to assess withdrawal and the Friends and Family Interview to assess attachment-general IWM and attachment-specific representations. Results show no influence of parents together/separated or of the general IWM on withdrawal, but higher parent secure base/safe haven and peer attachment cumulatively predicted 10–21% less with-drawal. Moreover, more positive peer attachment mediated 61% of the effect of the parental secure attachment on withdrawal, revealing an indirect effect of parental attachment on withdrawal through peer attachment. In conclusion, both parents and peers are influential on adolescent mental health, and fostering positive peer relationships can buffer the effect of dysfunctional family relationships on teenagers’ withdrawal. © 2022 by the authors. Licensee MDPI, Basel, Switzerland. This article is an open access article distributed under the terms and conditions of the Creative Commons Attribution (CC BY) license (https:// creativecommons.org/licenses/by/ 4.0/).
KW  - adolescence
KW  - Friends and Family Interview
KW  - hikikomori
KW  - internalizing symptoms
KW  - mediation model
KW  - parental attachment
KW  - parental divorce
KW  - peer attachment
KW  - withdrawal
KW  - Youth Self-Report
KW  - adolescence
KW  - divorce
KW  - health impact
KW  - mental health
KW  - social behavior
KW  - young population
KW  - adolescent
KW  - Article
KW  - child
KW  - child parent relation
KW  - cognitive remediation therapy
KW  - coronavirus disease 2019
KW  - divorced parent
KW  - emotional attachment
KW  - female
KW  - friend
KW  - hikikomori
KW  - human
KW  - internalizing disorder
KW  - Italian (citizen)
KW  - male
KW  - mental health
KW  - online system
KW  - pandemic
KW  - peer group
KW  - psychologic assessment
KW  - psychosocial withdrawal
KW  - safety
KW  - separated person
KW  - adolescent behavior
KW  - antisocial personality disorder
KW  - child parent relation
KW  - object relation
KW  - peer group
KW  - Adolescent
KW  - Adolescent Behavior
KW  - Antisocial Personality Disorder
KW  - Child
KW  - COVID-19
KW  - Humans
KW  - Mental Health
KW  - Object Attachment
KW  - Parent-Child Relations
KW  - Peer Group
PB  - MDPI
N1  - Export Date: 9 November 2022
M3  - Article
DB  - Scopus
C7  - 4068
C2  - 35409754
LA  - English
N1  - Correspondence Address: Pace, C.S.; Department of Educational Sciences, Italy; email: cecilia.pace@unige.it
N1  - References: Channel, R.L., (1998) A Review of the Research on Social Withdrawal in Children and Adolescents, , https://scholarworks.uni.edu/grp/478, (accessed on 26 March 2022); 
Rubin, K.H., Chen, X., Hymel, S., Socioemotional characteristics of withdrawn and aggressive children (1982) Merrill-Palmer Q, 39, pp. 518-534. , 1993; 
Katz, S.J., Conway, C.C., Hammen, C.L., Brennan, P.A., Najman, J.M., Childhood social withdrawal, interpersonal impairment, and young adult depression: A mediational model (2011) J. Abnorm. Child Psychol, 39, pp. 1227-1238. , [CrossRef] [PubMed]; 
Rubin, K.H., Coplan, R.J., Paying Attention to and Not Neglecting Social Withdrawal and Social Isolation (2004) Merrill-Palmer Q, 50, pp. 506-534. , [CrossRef]; 
Rubin, K.H., Bowker, J., Gazelle, H., Social withdrawal in childhood and adolescence: Peer relationships and social competence (2010) The Development of Shyness and Social Withdrawal, pp. 131-156. , Rubin, K.H., Coplan, R.J., Eds.; The Guilford Press: New York, NY, USA; 
Achenbach, T.M., Rescorla, L.A., (2001) Manual for the ASEBA School-Age Forms & Profiles, , University of Vermont, Research Center for Children, Youth, & Families: Burlington, VT, USA; 
Finning, K., Ukoumunne, O.C., Ford, T., Danielsson-Waters, E., Shaw, L., De Jager, I.R., Moore, D.A., The association between child and adolescent depression and poor attendance at school: A systematic review and meta-analysis (2019) J. Affect. Disord, 245, pp. 928-938. , [CrossRef] [PubMed]; 
Rubin, K.H., Bukowski, W.M., Parker, J.G., Peer interactions, relationships, and groups (2006) Handbook of Child Psychology, pp. 517-645. , Damon, W., Lerner, R.M., Eisenberg, N., Eds.; Guilford Press: New York, NY, USA; 
Prior, M., Smart, D., Sanson AN, N., Oberklaid, F., Does shy-inhibited temperament in childhood lead to anxiety problems in adolescence? (2000) J. Am. Acad. Child Adolesc. Psychiatry, 39, pp. 461-468. , [CrossRef]; 
Högnäs, R.S., Almquist, Y.B., Modin, B., Adolescent social isolation and premature mortality in a Swedish birth cohort (2020) J. Popul. Res, 37, pp. 1-23. , [CrossRef]; 
Kaneko, S., Japan’s ‘Socially Withdrawn Youths’ and Time Constraints in Japanese Society: Management and conceptualization of time in a support group for ‘hikikomori’ (2006) Time Soc, 15, pp. 233-249. , [CrossRef]; 
Pozza, A., Coluccia, A., Kato, T., Gaetani, M., Ferretti, F., The ‘Hikikomori’syndrome: Worldwide prevalence and co-occurring major psychiatric disorders: A systematic review and meta-analysis protocol (2019) BMJ Open, 9, p. e025213. , [CrossRef]; 
Kim, J., Rapee, R.M., Oh, K.J., Moon, H.S., Retrospective report of social withdrawal during adolescence and current maladjustment in young adulthood: Cross-cultural comparisons between Australian and South Korean students (2008) J. Adolesc, 31, pp. 543-563. , [CrossRef]; 
Kato, T.A., Shinfuku, N., Sartorius, N., Kanba, S., Are Japan’s hikikomori and depression in young people spreading abroad? (2011) Lancet, 378, p. 1070. , [CrossRef]; 
Li, T.M., Wong, P.W., Youth social withdrawal behavior (hikikomori): A systematic review of qualitative and quantitative studies (2015) Aust. N. Z. J. Psychiatry, 49, pp. 595-609. , [CrossRef]; 
Schaan, V.K., Schulz, A., Schächinge, H., Vögele, C., Parental divorce is associated with an increased risk to develop mental disorders in women (2019) J. Affect. Disord, 257, pp. 91-99. , [CrossRef] [PubMed]; 
Malagón-Amor, Á., Martín-López, L.M., Córcoles, D., González, A., Bellsolà, M., Teo, A.R., Bulbena, A., Bergé, D., Family Features of Social Withdrawal Syndrome (Hikikomori) (2020) Front. Psychiatry, 11, p. 138. , [CrossRef] [PubMed]; 
Muzi, S., Sansò, A., Pace, C.S., What’s Happened to Italian Adolescents During the COVID-19 Pandemic? A Preliminary Study on Symptoms, Problematic Social Media Usage, and Attachment: Relationships and Differences with Pre-pandemic Peers (2021) Front. Psychiatry, 12, p. 590543. , [CrossRef] [PubMed]; 
Orgilés, M., Morales, A., Del Vecchio, E., Mazzeschi, C., Espada, J.P., Immediate psychological effects of the COVID-19 quarantine in youth from Italy and Spain (2020) Front. Psychol, 11, p. 2986. , [CrossRef]; 
Goldberg, A.E., Allen, K.R., Smith, J.Z., Divorced and separated parents during the COVID-19 pandemic (2021) Fam. Process, 60, pp. 866-887. , [CrossRef] [PubMed]; 
Çivitci, N., Çivitci, A., Fiyakali, N.C., Loneliness and life satisfaction in adolescents with divorced and non-divorced parents (2009) Kuram Ve Uygul. Eğitim Bilimleri, 9, pp. 513-525; 
Crowell, J.A., Treboux, D., Brockmeyer, S., Parental divorce and adult children’s attachment representations and marital status (2009) Attach. Hum. Dev, 11, pp. 87-101. , [CrossRef] [PubMed]; 
Bowlby, J., (1980) Attachment and Loss. Vol. 3: Loss, Sadness and Depression, , Basic Books: New York, NY, USA; 
Groh, A.M., Fearon, R.P., van IJzendoorn, M.H., Bakermans-Kranenburg, M.J., Roisman, G.I., Attachment in the early life course: Meta-analytic evidence for its role in socioemotional development (2017) Child Dev. Perspect, 11, pp. 70-76. , [CrossRef]; 
Mikulincer, M., Shaver, P.R., An attachment perspective on psychopathology (2012) World Psychiatry, 11, pp. 11-15. , [CrossRef] [PubMed]; 
Ainsworth, M.D.S., Blehar, M.C., Waters, E., Wall, S.N., (1978) Patterns of Attachment: A Psychological Study of the Strange Situation, , Lawrence Erlbaum: Mahwah, NJ, USA; 
George, C., Main, M., Kaplan, N., (1985) Adult Attachment Interview (AAI), , Unpublished manual; University of Berkeley: Berkeley, CA, USA; 
Muzi, S., Pace, C.S., Multiple facets of attachment in residential-care, late adopted, and community adolescents: An interview-based comparative study (2021) Attach. Hum. Dev, 24, pp. 1-20. , [CrossRef]; 
Allen, J.P., Porter, M., McFarland, C., McElhaney, K.B., Marsh, P., The relation of attachment security to adolescents’ paternal and peer relationships, depression, and externalizing behavior (2007) Child Dev, 78, pp. 1222-1239. , [CrossRef] [PubMed]; 
Oldfield, J., Humphrey, N., Hebron, J., The role of parental and peer attachment relationships and school connectedness in predicting adolescent mental health outcomes (2016) Child Adolesc. Ment. Health, 21, pp. 21-29. , [CrossRef]; 
Krieg, A., Dickie, J.R., Attachment and hikikomori: A psychosocial developmental model (2013) Int. J. Soc. Psychiatry, 59, pp. 61-72. , [CrossRef] [PubMed]; 
Ogino, T., Managing categorization and social withdrawal in Japan: Rehabilitation process in a private support group for hikikomorians (2004) Int. J. Jpn. Sociol, 13, pp. 120-133. , [CrossRef]; 
Furlong, A., The Japanese hikikomori phenomenon: Acute social withdrawal among young people (2008) Sociol. Rev, 56, pp. 309-325. , [CrossRef]; 
Madigan, S., Brumariu, L.E., Villani, V., Atkinson, L., Lyons-Ruth, K., Representational and questionnaire measures of attachment: A meta-analysis of relations to child internalizing and externalizing problems (2016) Psychol. Bull, 142, p. 367. , [CrossRef]; 
Steele, H., Steele, M., The construct of coherence as an indicator of attachment security in middle childhood: The Friends and Family Interview (2005) Attachment in Middle Childhood, pp. 137-160. , Kerns, K., Richardson, R., Eds.; Guilford Press: New York, NY, USA; 
Allen, J.P., Tan, J.S., The multiple facets of attachment in adolescence (2016) Handbook of Attachment, pp. 399-415. , 3rd ed.; Cassidy, J., Shaver, P.R., Eds.; The Guilford Press: New York, NY, USA; 
Pace, C.S., Di Folco, S., Guerriero, V., Muzi, S., Late-adopted children grown up: A long-term longitudinal study on attachment patterns of adolescent adoptees and their adoptive mothers (2019) Attach. Hum. Dev, 21, pp. 372-388. , [CrossRef]; 
Moretti, M.M., Peled, M., Adolescent-parent attachment: Bonds that support healthy development (2004) Paediatr. Child Health, 9, pp. 551-555. , [CrossRef] [PubMed]; 
Mónaco, E., de la Barrera, U., Castilla, I.M., Parents and peer attachment and their relationship with emotional problems in adolescence: Is stress mediating? (2021) Rev. De Psicol. Clínica Con Niños Y Adolesc, 8, pp. 67-73. , [CrossRef]; 
Li, S.T., Albert, A.B., Dwelle, D.G., Parental and peer support as predictors of depression and self-esteem among college students (2014) J. Coll. Stud. Dev, 55, pp. 120-138. , [CrossRef]; 
Booth-LaForce, C., Oxford, M.L., Trajectories of social withdrawal from grades 1 to 6: Prediction from early parenting, attachment, and temperament (2008) Dev. Psychol, 44, p. 1298. , [CrossRef] [PubMed]; 
Cavanaugh, A.M., Buehler, C., Adolescent loneliness and social anxiety: The role of multiple sources of support (2016) J. Soc. Pers. Relatsh, 33, pp. 149-170. , [CrossRef]; 
Van Roekel, E., Goossens, L., Scholte, R.H., Engels, R.C., Verhagen, M., The dopamine D2 receptor gene, perceived parental support, and adolescent loneliness: Longitudinal evidence for gene–environment interactions (2011) J. Child Psychol. Psychiatry, 52, pp. 1044-1051. , [CrossRef] [PubMed]; 
Choi, O., Choi, J., Kim, J., A longitudinal study of the effects of negative parental child-rearing attitudes and positive peer relationships on social withdrawal during adolescence: An application of a multivariate latent growth model (2020) Int. J. Adolesc. Youth, 25, pp. 448-463. , [CrossRef]; 
Roelofs, J., Lee, C., Ruijten, T., Lobbestael, J., The mediating role of early maladaptive schemas in the relation between quality of attachment relationships and symptoms of depression in adolescents (2011) Behav. Cogn. Psychother, 39, pp. 471-479. , [CrossRef]; 
Machado, A.K., Wendt, A., Ricardo, L.I., Marmitt, L.P., Martins, R.C., Are parental monitoring and support related with loneliness and problems to sleep in adolescents? Results from the Brazilian School-based Health Survey (2020) Child. Youth Serv. Rev, 119, p. 105682. , [CrossRef]; 
Nunes, S.A.N., Faraco, A.M.X., Vieira, M.L., Attachment and Parental Practices as Predictors of Behavioral Disorders in Boys and Girls1 (2013) Paidéia (Ribeirão Preto), 23, pp. 369-378. , [CrossRef]; 
Ribeiro, O., Santos, A., Freitas, M., Rubin, K., Verissimo, M., Social Withdrawal, Attachment and Depression in Portuguese Adolescents [Poster presentation] (2017) Proceedings of the International Attachment Conference IAC 2017, , London, UK, 29 June–1 July [CrossRef]; 
Bosacki, S., Dane, A., Marini, Z., YLC-CURA. Peer relationships and internalizing problems in adolescents: Mediating role of self-esteem (2007) Emot. Behav. Difficulties, 12, pp. 261-282. , [CrossRef]; 
Muzi, S., Pace, C.S., Steele, H., The Friends and Family Interview Converges with the Inventory of Parent and Peer Attachment in Community but Not Institutionalized Adolescents (2022) J. Child Fam. Stud, 31, pp. 518-529. , [CrossRef]; 
Armsden, G.C., Greenberg, M.T., The Inventory of Parent and Peer Attachment: Individual differences and their relationship to psychological well-being in adolescence (1987) J. Youth Adolesc, 16, pp. 427-454. , [CrossRef] [PubMed]; 
Bowker, J.C., White, H.I., Studying peers in research on social withdrawal: Why broader assessments of peers are needed (2021) Child Dev. Perspect, 15, pp. 90-95. , [CrossRef]; 
Lucktong, A., Salisbury, T.T., Chamratrithirong, A., The impact of parental, peer and school attachment on the psychological well-being of early adolescents in Thailand (2018) Int. J. Adolesc. Youth, 23, pp. 235-249. , [CrossRef]; 
Pallini, S., Baiocco, R., Schneider, B.H., Madigan, S., Atkinson, L., Early child–parent attachment and peer relations: A meta-analysis of recent research (2014) J. Fam. Psychol, 28, p. 118. , [CrossRef] [PubMed]; 
Benson, M.J., McWey, L.M., Ross, J.J., Parental attachment and peer relations in adolescence: A meta-analysis (2006) Res. Hum. Dev, 3, pp. 33-43. , [CrossRef]; 
Webster, H.L., The relationship between parental attachments, perceptions of social supports and depressive symptoms in adolescent boys and girls (2000) Diss. Abstr. Int. Sect. A Humanit. Soc. Sci, 61, p. 513; 
Laible, D.J., Carlo, G., Raffaelli, M., The differential relations of parent and peer attachment to adolescent adjustment (2000) J. Youth Adolesc, 29, pp. 45-59. , [CrossRef]; 
Frigerio, A., Rucci, P., Goodman, R., Ammaniti, M., Carlet, O., Cavolina, P., Molteni, M., Prevalence and correlates of mental disorders among adolescents in Italy: The PrISMA study (2009) Eur. Child Adolesc. Psychiatry, 18, pp. 217-226. , [CrossRef]; 
Pace, C.S., Muzi, S., Steele, H., Adolescents’ attachment: Content and discriminant validity of the friends and family interview (2020) J. Child Fam. Stud, 29, pp. 1173-1186. , [CrossRef]; 
Hayes, A.F., (2017) Introduction to Mediation, Moderation, and Conditional Process Analysis: A Regression-Based Approach, , Guilford Publications: New York, NY, USA; 
Maheux, A.J., Nesi, J., Galla, B.M., Roberts, S.R., Choukas-Bradley, S., # Grateful: Longitudinal Associations Between Adolescents’ Social Media Use and Gratitude During the COVID-19 Pandemic (2021) J. Res. Adolesc, 31, pp. 734-747. , [CrossRef]; 
Loades, M.E., Chatburn, E., Higson-Sweeney, N., Reynolds, S., Shafran, R., Brigden, A., Crawley, E., Rapid systematic review: The impact of social isolation and loneliness on the mental health of children and adolescents in the context of COVID-19 (2020) J. Am. Acad. Child Adolesc. Psychiatry, 59, pp. 1218-1239. , [CrossRef]; 
Chu, K., Schwartz, C., Towner, E., Kasparian, N.A., Callaghan, B., Parenting under pressure: A mixed-methods investigation of the impact of COVID-19 on family life (2021) J. Affect. Disord. Rep, 5, p. 100161. , [CrossRef]; 
Evans, S., Mikocka-Walus, A., Klas, A., Olive, L., Sciberras, E., Karantzas, G., Westrupp, E.M., From ‘It has stopped our lives’ to ‘Spending more time together has strengthened bonds’: The varied experiences of Australian families during COVID-19 (2020) Front. Psychol, 11, p. 2906. , [CrossRef] [PubMed]; 
Insights on How to Maintain Friendships, Navigate Endships, and Stay Connected in COVID-19, , https://images.ctfassets.net/inb32lme5009/5MJXbvGtFXFXbdofsiYbp/f24adc95cfad109994ebb8f9467bc842/Snap_Inc._The_Friendship_Report_2020_-Global-.pdf, (accessed on 26 March 2022); 
Brady, R., Maccarrone, A., Holloway, J., Gunning, C., Pacia, C., Exploring Interventions Used to Teach Friendship Skills to Children and Adolescents with High-Functioning Autism: A Systematic Review (2020) Rev. J. Autism Dev. Disord, 7, pp. 295-305. , [CrossRef]; 
Schaefer, D.R., Simpkins, S.D., Vest, A.E., Price, C.D., The contribution of extracurricular activities to adolescent friendships: New insights through social network analysis (2011) Dev. Psychol, 47, p. 1141. , [CrossRef]; 
Moretti, M.M., Obsuth, I., Effectiveness of an attachment-focused manualized intervention for parents of teens at risk for aggressive behaviour: The Connect Program (2009) J. Adolesc, 32, pp. 1347-1357. , [CrossRef] [PubMed]; 
van Harmelen, A.L., Blakemore, S.J., Goodyer, I.M., Kievit, R.A., The interplay between adolescent friendship quality and resilient functioning following childhood and adolescent adversity (2021) Advers. Resil. Sci, 2, pp. 37-50. , [CrossRef]; 
Kato, T.A., Kanba, S., Teo, A.R., Hikikomori: Multidimensional understanding, assessment, and future international perspectives (2019) Psychiatry Clin. Neurosci, 73, pp. 427-440. , [CrossRef]; 
Wong, P.W., Potential changes to the hikikimori phenomenon in the wake of the Covid-19 pandemic (2020) Asian J. Psychiatry, 54, p. 102288. , [CrossRef]; 
Pace, C.S., Muzi, S., Rogier, G., Meinero, L.L., Marcenaro, L., The Adverse Childhood Experiences—International Questionnaire (ACE-IQ) in community samples around the world: A systematic review (Part I) Child Abuse Negl, , under review; 
Velotti, P., Beomonte Zobel, S., Rogier, G., Tambelli, R., Exploring relationships: A systematic review on intimate partner violence and attachment (2018) Front. Psychol, 9, p. 1166. , [CrossRef] [PubMed]
UR  - https://www.scopus.com/inward/record.uri?eid=2-s2.0-85127071744&doi=10.3390%2fijerph19074068&partnerID=40&md5=fb748133411afd4b5c0701d1c735d086
ER  - 

TY  - JOUR
TI  - Precarious Lives Predict Culturally Deviant Psychologies: Extending the Psychology of Marginalization From Japan to the US
T2  - Japanese Psychological Research
J2  - Jpn. Psychol. Res.
VL  - 64
IS  - 2
SP  - 127
EP  - 140
PY  - 2022
DO  - 10.1111/jpr.12414
SN  - 00215368 (ISSN) 
AU  - Norasakkunkit, V.
AU  - Champagne, B.
AU  - Prietto, K.
AU  - Armour, J.
AU  - Ball, C.
AU  - Bigoni, H.
AU  - Cutuli, A.
AD  - Gonzaga University, United States
AD  - University of Denver, United States
AD  - University of Montana, United States
AB  - Previously published work suggests that marginalized Japanese youth have psychologies that deviate from interdependent self-orientations. To test whether this pattern extends to an independent self-construal, two previous experiments originally conducted in Japan were replicated in the United States. In Study 1, risk of marginalization was measured among 109 American undergraduates according to a previously developed measure. As expected, high-risk American undergraduates were less independent. That is, they were less motivated by success than by failure compared to low-risk American undergraduates. Similarly, in Study 2 with 144 Amazon Mechanical Turk (MTurk) Americans, high-risk American MTurkers were, again, less independent. That is, they were less motivated to maintain the perception of self-consistency in their behaviours compared to the low-risk American MTurkers. Furthermore, American MTurkers who were classified as “high risk” were also living more precarious lives in the U.S. Across cultures, the patterns of results were reversed due to opposing cultural norms according to predominant self-construal. Thus, the tendency to be marginalized in society seems to predict the tendency to have culturally deviant psychologies: this pattern seems to be generalizable across both an interdependent society like Japan and an independent society like the United States. © 2022 Japanese Psychological Association. Published by John Wiley & Sons Australia, Ltd.
KW  - cultural psychology
KW  - hikikomori
KW  - motivation
KW  - self-construal
KW  - youth marginalization
PB  - John Wiley and Sons Inc
N1  - Cited By :1
N1  - Export Date: 9 November 2022
M3  - Article
DB  - Scopus
LA  - English
N1  - Correspondence Address: Norasakkunkit, V.; Gonzaga UniversityUnited States; email: norasakkunkit@gonzaga.edu
N1  - References: Adachi, T., Koeda, T., Hirabayashi, S., Maeoka, Y., Shiota, M., Wright, E.C., Wada, A., The metaphor and sarcasm scenario test: A new instrument to help differentiate high functioning pervasive developmental disorder from attention deficit/hyperactivity disorder (2004) Brain & Development, 26, pp. 301-306; 
Armstrong, M., (2016), https://www.statista.com/chart/7104/pisa-top-rated-countries-regions-2016, . OECD PISA The top-rated countries/regions 2016. Retrieved from, (September 18, 2019); Berry, J.W., Sam, D., Acculturation and adaptation (1997) Handbook of cross-cultural psychology, 3, pp. 291-326. , J. W. Berry, M. H. Segall, C. Kagitcibasi, (Eds.),, Boston, MA, Allyn & Bacon; 
Bliksted, V., Ubukata, S., Koelkebeck, K., Discriminating autism spectrum disorders from schizophrenia by investigation of mental state attribution on an on-line mentalizing task: A review and meta-analysis (2016) Schizophrenia Research, 171, pp. 16-26; 
Boddie, E., Parker, D., (2018), https://www.nytimes.com/2018/03/30/opinion/linda-brown-school-integration.html, &,). Linda Brown and the unfinished work of school integration. Retrieved from, (September 18, 2019); Brinton, M., (2011) Lost in transition: Youth, work, and instability in postindustrial Japan, , New York, NY, Cambridge University Press; 
Buhler, E., Bachmann, C., Goyert, H., Heinzel-Gutenbrunner, M., Kamp-Becker, I., Differential diagnosis of autism spectrum disorder and attention deficit hyperactivity disorder by means of inhibitory control and ‘theory of mind (2011) Journal of Autism and Developmental Disorders, 41, pp. 1718-1726; 
(2017), https://www.cia.gov/library/publications/the-world-factbook/rankorder/2172rank.html, . The world fact book. Retrieved from, (September 18, 2019); Cialdini, R.B., Wosinska, W., Barrett, D.W., Butner, J., Gornik-Durose, M., Compliance with a request in two cultures: The differential influence of social proof and commitment/consistency on collectivists and individualists (1999) Personality and Social Psychology Bulletin, 25, pp. 1242-1253; 
Deisinger, J.A., Diagnosis and assessment of autistic spectrum disorders (2001) Autistic spectrum disorders: Educational and clinical interventions, 14, pp. 181-209. , https://doi.org/10.1016/S0270-4013(01)80013-1, T. Wahlberg, F. Obiakor, S. Burkhardt, A. F. Rotatori, (Eds.),, Advances in Special Education, Oxford, England, Elsevier Science, Retrieved from; 
Domhoff, G.W., (2017), https://whorulesamerica.ucsc.edu/power/wealth.html, . Wealth, incomepower. Retrieved from, (September 18, 2019); Duijkers, J.C.L.M., Vissers, C.T.W.M., Verbeeck, W., Arntz, A., Egger, J.I.M., Social cognition in the differential diagnosis of autism spectrum disorders and personality disorders (2014) Clinical Neuropsychiatry, 11, pp. 118-129; 
Fiske, A.P., Kitayama, S., Markus, H.R., Nisbett, R.E., The cultural matrix of social psychology (1998) The handbook of social psychology, , D. T. Gilber, S. T. Fiske, G. Linzey, (Eds.),, Boston, MA, McGraw-Hill Companies; 
Gelfand, M.J., Raver, J.L., Nishii, L., Leslie, L.A., Lun, J., Lim, B.C., Yamaguchi, S., Differences between tight and loose cultures: A 33-nation study (2011) Science, 332, pp. 1100-1104; 
Gonzalez-Gadea, M., Baez, S., Torralva, T., Castellanos, F.X., Rattazzi, A., Bein, V., Ibanez, A., Cognitive variability in adults with ADHD and AS: Disentangling the roles of executive functions and social cognition (2013) Research in Developmental Disabilities, 34, pp. 817-830; 
Hamamura, T., Heine, S.J., Self-enhancement, self-improvement, and face among Japanese (2007) Self-criticism and self-enhancement: Theory, research, and clinical implications, pp. 105-122. , E. C. Chang, (Ed.),, Washington, DC, American Psychological Association; 
Hashimoto, H., Yamagishi, T., Two faces of interdependence: Harmony seeking and rejection avoidance (2013) Asian Journal of Social Psychology, 16, pp. 142-151; 
Heine, S.J., Culture and motivation: What motivates people to act in the ways that they do? (2007) Handbook of cultural psychology, pp. 714-759. , S. Kitayama, &, D. Cohen, (Eds.),, New York, NY, Guildford Press; 
Heine, S.J., Kitayama, S., Lehman, D.R., Takata, T., Ide, E., Leung, C., Matsumoto, H., Divergent consequences of success and failure in Japan and North America. An investigation of self-improving motivations and malleable selves (2001) Journal of Personality and Social Psychology, 81, pp. 599-615; 
Kitayama, S., Markus, H.R., Matsumoto, H., Norasakkunkit, V., Individual and collective processes in the construction of self: Self-enhancement in the United States and self-criticism in Japan (1997) Journal of Personality and Social Psychology, 72, pp. 1245-1267; 
Koll, J., (2019), https://asiasociety.org/new-york/events/new-golden-age-japan, . A new “golden age” for Japan? Retrieved from, (August 18, 2021); Liu, I.T.H.C., Uchida, Y., Norasakkunkit, V., Socio-economic marginalization and compliance motivation among students and freeters in Japan (2019) Frontiers in Psychology, 10, p. 312; 
Markus, H.R., Kitayama, S., Culture and the self: Implications for cognition, emotion, and motivation (1991) Psychological Review, 98, pp. 224-253; 
Mazza, M., Mariano, M., Peretti, S., Masedu, F., Pino, M.C., Valenti, M., The role of theory of mind on social information processing in children with autism spectrum disorders: A mediation analysis (2017) Journal of Autism and Developmental Disorders, 47, pp. 1369-1379; 
Mednick, S.A., The associative basis of the creative process (1962) Psychological Review, 26, pp. 220-232; 
Merton, R.K., Social structure and anomie (1938) American Sociological Review, 3, pp. 672-682; 
Norasakkunkit, V., Uchida, Y., Psychological consequences of post-industrial anomie on self and motivation among Japanese youth (2011) Journal of Social Issues, 67, pp. 774-786; 
Norasakkunkit, V., Uchida, Y., Marginalized Japanese youth in post-industrial Japan: Motivational patterns, self-perceptions, and the structural foundations of shifting values (2012) Values, religion, and culture in adolescent development, pp. 211-234. , G. Trommsdorff, &, X. Chen, (Eds.),, Cambridge, England, Cambridge University Press; 
Norasakkunkit, V., Uchida, Y., To conform or to maintain self-consistency? Hikikomori risk in Japan and the deviation from seeking harmony (2014) Journal of Social and Clinical Psychology, 33, pp. 919-937; 
Norasakkunkit, V., Uchida, Y., Liu, H., Ensroth, N., Presinger, S., (2019), &,). Examining sources of culture-person mismatch Can marginalizing situations cause behaviors to deviate from cultural norms? Paper presented at the Society of Personality and Social Psychology 2019 Annual Meeting (Portland, OR); Norasakkunkit, V., Uchida, Y., Liu, H., Lassiter, C., (2016), &,). Examining sources of person-culture mismatch The role of dispositions and marginalizing situations. Paper presented at the Symposium on Cultural-Clinical Psychology New Research on Emotional Distress, 23rd International Congress of the International Association of Cross-Cultural Psychology (Nagoya, Japan); Norasakkunkit, V., Uchida, Y., Toivonen, T., Caught between culture, society, and globalization: Youth marginalization in post-industrial Japan (2012) Social and Personality Psychology Compass, 6, pp. 361-378; 
(2018), https://www.oecd.org/pisa/, . Programme for International Student Assessment. Retrieved from, (October 18, 2018); Ogihara, Y., Temporal changes in individualism and their ramification in Japan: Rising individualism and conflicts with persisting collectivism (2017) Frontiers in Psychology, 8, p. 695; 
Ozonoff, S., Rogers, S.J., Pennington, B.F., Asperger's syndrome: Evidence of an empirical distinction from high-functioning autism (1991) Journal of Child Psychology and Psychiatry, 32, pp. 1107-1122; 
Saito, K., (2010) Guideline of assessment and support for Hikikomori, , Tokyo, Japan, Ministry of Helath, LabourWelfare; 
Saito, T., (1998) Social withdrawal: Unending adolescence, , Tokyo, Japan, PHP Shuppan, (In Japanese.); 
Shapiro, S., (2019), https://www.nytimes.com/2019/03/18/nyregion/black-students-nyc-high-schools.html, . Only 7 Black students got into Stuyvesant, N.Y.'s, most selective high school, out of 895 spots. Retrieved from, (August 18, 2021); Singelis, T.M., The measurement of independent and interdependent self-construals (1994) Personality and Social Psychology Bulletin, 20, pp. 580-591; 
Smith, H., (1995) Rethinking America: A new game plan from the American innovators: Schools, business, people, and work, , New York, NY, Random House; 
St. John, A., (2017), http://money.com/money/4765443/obamacare-bankruptcy-decline, . How Obamacare helped slash personal bankruptcy by 50%. Money. Retrieved from, (September 18, 2019); Tager-Flusberg, H., Evaluating the theory of mind hypothesis of autism (2007) Current Directions in Psychological Science, 16, pp. 316-320; 
Toivonen, T., Norasakkunkit, V., Uchida, Y., Unable to conform, unwilling to rebel? Youth, culture and motivation in globalizing Japan (2011) Frontiers in Cultural Psychology, 2, p. 207; 
Tucker-Drob, E.M., Bates, T.C., Large cross-national differences in gene × socioeconomic status interaction on intelligence (2016) Psychological Science, 27, pp. 138-149; 
Uchida, Y., Norasakkunkit, V., The NEET and Hikikomori spectrum: Assessing the risks and consequences of becoming culturally marginalized (2015) Frontiers in Psychology, 6, p. 1117; 
(2017), https://www.census.gov/newsroom/press-releases/2017/cb17-51.html, . Highest educational levels reached by adults in the U.S. since 1940. Retrieved from, (September 18, 2019); Wolf-Schein, E., The autistic spectrum disorder: A current review (1996) Developmental Disabilities Bulletin, 24, pp. 33-55; 
Yamada, M., The young and the hopeless (2011) Reimagining Japan: The quest for a future that works, pp. 176-180. , (Ed.),, San Francisco, CA, McKinsey & Company; 
Zielenziger, M., (2006) Shutting out the sun: How Japan created its own lost generation, , New York, NY, Nan A. Talese
UR  - https://www.scopus.com/inward/record.uri?eid=2-s2.0-85125562427&doi=10.1111%2fjpr.12414&partnerID=40&md5=12b1bd472daf55ed2c9dc9bf89cf6f8b
ER  - 

TY  - JOUR
TI  - Social Withdrawal (Hikikomori) Conditions in China: A Cross-Sectional Online Survey
T2  - Frontiers in Psychology
J2  - Front. Psychol.
VL  - 13
PY  - 2022
DO  - 10.3389/fpsyg.2022.826945
SN  - 16641078 (ISSN) 
AU  - Hu, X.
AU  - Fan, D.
AU  - Shao, Y.
AD  - Shanghai Mental Health Center, Shanghai Jiao Tong University School of Medicine, Shanghai, China
AB  - Objective: A form of pathological social withdrawal which is also called hikikomori has been proved its existence in China. But the prevalence and characteristics of hikikomori in China remain unknown. Past studies had investigated the hikikomori phenomenon in three cities of China. The purpose of this study is to discover the prevalence of hikikomori in a convenient online sample in China as well as the difference in demographic characteristics and other possible traits between hikikomori sufferers and the general population. Methods: A total of 1,066 youths (mean age = 22.85 years) in China completed the online questionnaire, which consisted of questions about demographics, the 25-item Hikikomori Questionnaire (HQ-25), the Internet Addiction Test (IAT), the Loneliness Scale (UCLA), and the General Health Questionnaire (GHQ). SPSS is used to evaluate the data. Results: Of the 1,066 youths, 980 (91.9%) were identified as belonging to group A (be not social isolation nor withdrawn), 46 (4.3%) to group B (marked social isolation in one's home or withdrawn with a duration of at least 3 months), and 40 (3.8%) to group C (marked both social isolation in one's home and withdrawn with a duration of at least 3 months). The hikikomori group (combined group B and group C) accounted for 8.1%. The present data suggest that residence and loneliness are related to the occurrence of hikikomori. HQ-25 score of the hikikomori group was significantly higher than the comparison group. The UCLA score showed that those in the hikikomori group felt lonelier than those in the comparison. The regression model predicted hikikomori risk (χ2 = 38.658, P = 0.000), the Hosmer-Lemeshow test value is 7.114 and P = 0.524 &gt; 0.05. Conclusion: The grouping criterion in our present study is reasonable and such a grouping criterion can screen out potential populations of hikikomori. When people develop into hikikomori sufferers in the present, their social withdrawal behaviors and feeling of loneliness are both much more severe than in the past. The possible relationships between hikikomori and loneliness reflect the need to give the youths more social support, to help them connect with society. Copyright © 2022 Hu, Fan and Shao.
KW  - China
KW  - diagnosis
KW  - hikikomori
KW  - online survey
KW  - social withdrawal
PB  - Frontiers Media S.A.
N1  - Cited By :1
N1  - Export Date: 9 November 2022
M3  - Article
DB  - Scopus
C7  - 826945
LA  - English
N1  - Correspondence Address: Shao, Y.; Shanghai Mental Health Center, China; email: sawyer2002@163.net
N1  - References: Amendola, S., Cerutti, R., Presaghi, F., Sepnsieroi, V., Lucidi, C., Silvestri, E., Hikikomori, problematic internet use and psychopathology: correlates in non-clinical and clinical samples of young adults in Italy (2021) J. Psychopathol, 27, pp. 106-114; 
Bowker, J.C., Bowker, M.H., Santo, J.B., Ojo, A.A., Etkin, R.G., Raja, R., Severe social withdrawal: cultural variation in past hikikomori experiences of university students in Nigeria, Singapore, and the United States (2019) J. Genet. Psychol, 180, pp. 217-230. , 31305235; 
Chan, G.H., Lo, T.W., The effect of negative experiences on delinquent behavior of youth in a social withdrawal situation (2016) J. Adolesc, 50, pp. 69-80. , 27232102; 
De Michele, F., Caredda, M., Delle Chiaie, R., Salviati, M., Biondi, M., Hikikomori: a culture-bound syndrome in the web 2.0 era (2013) Rivista Psichiatr, 48, pp. 354-358. , 24056835; 
Devylder, J.E., Narita, Z., Horiguchi, S., Kodaka, M., Schiffman, J., Yang, L.H., Stigma associated with the labeling of schizophrenia, depression, and Hikikomori in Japan (2020) Stigma Health, 5, pp. 472-476; 
Guedj-Bourdiau, M.J., Claustration à domicile de l'adolescent. Hikikomori (2011) Ann. Médico-psychol. Revue Psychiatr, 169, pp. 668-673; 
Guo, Q., Cai, M., Wang, F., Li, Y., The influences of wording direction on the measurement of loneliness by UCLA (2017) Chin. J. Clin.l Psychol, 25, pp. 116-119; 
Hu, X., Fan, D., Shao, Y., Revision, reliability and validity of HQ25-Chinese version (2021) J. Psychiatry, 34, pp. 124-127; 
Imai, H., Takamatsu, T., Mitsuya, H., Mitsuya, H., Furukawa, T.A., The characteristics of patients with severe social withdrawal ‘Hikikomori' in two community psychiatry clinics in Japan (2021) Asian J. Psychiatry, 65, p. 102833. , 34500393; 
(2019) Seikatsu Joukyou ni Kansuru Chousa [Investigation on Living Conditions] (in Japanese), , https://www8.cao.go.jp/youth/kenkyu/life/h30/pdf-index.html, Available online at:, (accessed December 29, 2020; 
Kato, T.A., Kanba, S., Teo, A.R., Hikikomori: multidimensional understanding, assessment, and future international perspectives (2019) Psychiatry Clin. Neurosci, 73, pp. 427-440. , 31148350; 
Kato, T.A., Tateno, M., Shinfuku, N., Shinfuku, N., Does the hikikomori syndrome of social withdrawal exist outside Japan? A preliminary international investigation (2012) Soc. Psychiatry Psychiatr. Epidemiol, 47, pp. 1061-1075. , 21706238; 
Kondo, N., Sakai, M., Kuroda, Y., Kiyota, Y., Kitabata, Y., Kurosawa, M., General condition of hikikomori (prolonged social withdrawal) in Japan: psychiatric diagnosis and outcome in mental health welfare centres (2013) Int. J. Soc. Psychiatry, 59, pp. 79-86. , 22094722; 
Koyama, A., Miyake, Y., Kawakami, N., Tsuchiya, M., Tachimori, H., Takeshima, T., Lifetime prevalence, psychiatric comorbidity and demographic correlates of “hikikomori” in a community population in Japan (2010) Psychiatry Res, 176, pp. 69-74. , 20074814; 
Lee, Y.S., Lee, J.Y., Choi, T.Y., Choi, J.T., Home visitation program for detecting, evaluating and treating socially withdrawn youth in Korea (2013) Psychiatry Clin. Neurosci, 67, pp. 193-202. , 23683149; 
Liu, L.L., Li, T.M., Teo, A.R., Wong, P.W., Harnessing social media to explore youth social withdrawal in three major cities in china: cross-sectional web survey (2018) JMIR Mental Health, 5, pp. 34-39. , 29748164; 
Liu, Z., Peng, W., Yi, J., “The applicability of general health questionnaire,” (2019) The 22nd National Conference of Psychology, , Hangzhou, in; 
Lu, X., Wu, O., Zhao, Z.Q., Guo, F., Validation study of young's Chinese version of internet addiction scale (2019) Injury Med.e(Electr. Ed), 8, pp. 17-23; 
Malagón-Amor, Á., Martín-López, L.M., Córcoles, D., González, A., Bellsolà, M., Teo, A.R., A 12-month study of the hikikomori syndrome of social withdrawal: clinical characterization and different subtypes proposal (2018) Psychiatry Res, 270, pp. 1039-1046. , 29615267; 
Nonaka, S., Sakai, M., A correlational study of socioeconomic factors and the prevalence of hikikomori in Japan from 2010 to 2019 (2021) Comprehen. Psychiatry, 108, p. 152251. , a, 34044327; 
Nonaka, S., Sakai, M., Psychological factors associated with social withdrawal (Hikikomori) (2021) Psychiatry Investig, 18, pp. 463-470. , b, 34053211; 
Ranieri, F., Gdy wycofanie społeczne przybiera postać skrajna: zjawisko “hikikomori” we Włoszech (2015) Psychiatr. Psychol. Kliniczna, 15, pp. 148-151; 
Russell, D.W., UCLA loneliness scale (version 3): reliability, validity, and factor structure (1996) J. Pers. Assess, 66, pp. 20-40. , 8576833; 
Sakamoto, N., Martin, R.G., Kumano, H., Kuboki, T., Al-Adawi, S., Hikikomori, is it a culture-reactive or culture-bound syndrome? Nidotherapy and a Clinical Vignette from Oman (2005) Int. J. Psychiatry Med, 35, pp. 191-198. , 16240975; 
Stip, E., Thibault, A., Beauchamp-Chatel, A., Beauchamp-Chatel, A., Internet addiction, Hikikomori syndrome, and the prodromal phase of psychosis (2016) Front. Psychiatry, 7, p. 6. , 26973544; 
Tajan, N., Hamasaki, Y., Pionnié-Dax, N., Hikikomori: the Japanese Cabinet Office's 2016. Survey of acute social withdrawal (2017) Asia-Pacific J. Japan Focus, 15, pp. 75-85. , 27146498; 
Tan, M.P.J., Lee, W., Kato, T.A., International experience of hikikomori (prolonged social withdrawal) and its relevance to psychiatric research (2021) BJPsych. Int, 18, pp. 34-37. , 34287404; 
Teo, A.R., Chen, J.I., Kubo, H., Katsuki, R., Sato-Kasai, M., Shimokawa, N., Development and validation of the 25-item Hikikomori Questionnaire (HQ-25) (2018) Psychiatry Clin. Neurosci, 72, pp. 780-788. , 29926525; 
Teo, A.R., Fetters, M.D., Stufflebam, K., Tateno, M., Balhara, Y., Choi, T.Y., Identification of the hikikomori syndrome of social withdrawal: psychosocial features and treatment preferences in four countries (2015) Int. J. Soc. Psychiatry, 61, pp. 64-72. , 24869848; 
Teo, A.R., Gaw, A.C., Hikikomori, a Japanese culture-bound syndrome of social withdrawal? (2010) J. Nerv. Mental Dis, 198, pp. 444-449. , 20531124; 
Uchida, Y., Norasakkunkit, V., The NEET and Hikikomori spectrum: assessing the risks and consequences of becoming culturally marginalized (2015) Front. Psychol, 6, p. 1117. , 27242651; 
Wong, P.W., Liu, L.L., Li, T.M., Kato, T.A., Teo, A.R., Does hikikomori (severe social withdrawal) exist among young people in urban areas of China? (2017) Asian J. Psychiatry, 30, pp. 175-176. , 29080513; 
Wong, P.W.C., Li, T.M.H., Chan, M., Law, Y.W., Chau, M., Cheng, C., The prevalence and correlates of severe social withdrawal (hikikomori) in Hong Kong: a cross-sectional telephone-based survey study (2015) Int. J. Soc. Psychiatry, 61, pp. 330-342. , 25063752; 
Yasuma, N., Watanabe, K., Nishi, D., Ishikawa, H., Tachimori, H., Takeshima, T., Psychotic experiences and Hikikomori in a nationally representative sample of adult community residents in Japan: a cross-sectional study (2021) Front Psychiatry, 11, p. 602678. , 33584370; 
Young, K.S., (1998) Caught in the Net: How To Recognize the Signs of Internet Addiction–and a Winning Strategy for Recovery, , Hoboken, NJ, John Wiley and Sons Inc; 
Yuen, J.W.M., Wong, V.C.W., Tam, W.W.S., So, K.W., Chien, W.T., A one-year prospective follow-up study on the health profile of hikikomori living in Hong Kong (2019) Int. J. Environ. Res. Public Health, 16, p. 546. , 30769783
UR  - https://www.scopus.com/inward/record.uri?eid=2-s2.0-85127809023&doi=10.3389%2ffpsyg.2022.826945&partnerID=40&md5=8aa903672df5fbae5d6af2b67179a84c
ER  - 

TY  - JOUR
TI  - Thinking about the clinic with a writer: The mirages of desiring nothing in Samuel Beckett and adolescents today 
ST  - Penser la clinique avec un écrivain: les mirages du désir de Rien chez Samuel Beckett et les adolescents aujourd'hui 
ST  - Pensar la clínica con un escritor: los espejismos del deseo de nada en Samuel Beckett y los adolescentes de hoy
T2  - Information Psychiatrique
J2  - Inf. Psychiatr.
VL  - 98
IS  - 3
SP  - 207
EP  - 212
PY  - 2022
DO  - 10.1684/ipe.2022.2396
SN  - 00200204 (ISSN) 
AU  - Loisel, Y.
AD  - Unité de jour pour adolescents, Institut mutualiste Montsouris, 42, bd Jourdan, Paris, 75014, France
AD  - 23, rue Montorgueil, Paris, 75001, France
AB  - Background: Samuel Beckett, at the start of his adult life, had all the characteristics of psychotic withdrawal. To understand his work, many spoke of the writing of "nothingness," of "exhaustion," and some assumed that Beckett may have treated his psychosis, perhaps autism, through his creativity. Knowledge of his biography could point more toward the psychological profile of a borderline state in which he simultaneously felt the threat of an overflow of excitement and the strong apprehension of the feeling of emptiness if this same excitement ceased to be felt. Above all, his writings and his life inspire us to think about the contemporary world and review the concepts of therapeutic mediation. © 2022 John Libbey Eurotext. All rights reserved.
Samuel Beckett, au début de sa vie d'adulte, présente certaines caractéristiques d'un retrait psychotique. Pour comprendre son oeuvre, beaucoup ont évoqué l'écriture du « néant » en présumant, parfois, que Beckett aurait soigné une psychose, peut-être un autisme, par sa créativité. La connaissance de sa biographie pourrait orienter davantage vers le profil psychologique d'un état limite avec, à la fois, la menace d'un débordement d'excitation et l'appréhension forte du sentiment de vide, si cette même excitation cesse de se faire sentir. Surtout, ses écrits et sa vie nous inspirent pour penser le monde contemporain et les concepts de médiations thérapeutiques. © 2022 John Libbey Eurotext. All rights reserved.
KW  - adolescent
KW  - borderline state
KW  - claustration
KW  - hikikomori
KW  - phobie sociale
KW  - psychoanalysis
KW  - psychopathologie de l'adolescence
KW  - psychopathology
KW  - Samuel Beckett
KW  - Samuel Beckett
KW  - social phobia
KW  - social withdrawal
KW  - trouble limite de la personnalité
PB  - John Libbey
N1  - Export Date: 9 November 2022
M3  - Article
DB  - Scopus
N1  - CODEN: IPSYB
LA  - French
N1  - Correspondence Address: Loisel, Y.; Unité de jour pour adolescents, 42, bd Jourdan, France; email: Yoann.loisel@imm.fr
N1  - References: Beckett, S., (1961) Comment c'est, , Paris: Éd. de Minuit; 
Loisel, Y., (2020) Samuel Beckett - D'une langue à l'autre: l'outre-verbe, , Paris:MJW; 
Beckett, S., (1995) Eleutheria, , Paris: Éd. de Minuit; 
Loisel, Y., (2018) Le complexe traumatique. Fonctionnement limite et trauma: la réalité rejoint l'affliction, , Paris:MJW; 
Beckett, S., (1975) Pas moi. Oh les beaux jours. Suivi de Pas moi, , Paris: Éd. de Minuit; 
Steiner, G., (1986) Dans le château de Barbe-bleue. Notes pour une redéfinition de la culture, , Paris: Folio Essais; 
Gori, R., Tous connectés, tous désolés (2018) Clin Mediterr, 98, pp. 47-65; 
Jeammet, P., Actualités de l'agir (1985) Nouv Rev Psychanal, 31, pp. 201-222; 
Fansten, M, Figueiredo, C, Pionnié-Dax, N, Vellut, N., (2014) Hikikomori, ces adolescents en retrait, , Paris:Armand Colin; 
Beckett, Badiou A., (2006) l'increvable désir, , Paris: Hachette Littérature; 
Beckett, S., (2014) Lettres I (1929-1940), , Paris: Gallimard; 
Beckett, S., D'un ouvrage abandonné (1967) Têtes-mortes, , Paris: Éd. de Minuit; 
Beckett, S., (1970) Le dépeupleur, , Paris: Éd. de Minuit; 
Fédida, P., (1995) Le site de l'étranger, , Paris: PUF; 
Anzieu, D., (1998) Beckett, , Paris: Gallimard; 
Knowlson, J., (1999) Beckett, , Arles:Actes Sud; 
Wampold, B., (2015) The great psychotherapy debate, , Londres: Routledge, (c'est nous qui traduisons); 
Loisel, Y., Samuel Beckett's change of literary language: not a break with the past, but the continuation of an oeuvre written on the maternal side of language, and its nostalgic elaboration (2022) Language learning and the mother tongue: multidisciplinary perspectives, , Greaves S (ed). Cambridge: Cambridge University Press, (sous presse); 
Corcos, M, Gumy, M, Loisel, Y., (2019) Pratique des médiations corporelles à l'adolescence, , Paris: Dunod
UR  - https://www.scopus.com/inward/record.uri?eid=2-s2.0-85132918065&doi=10.1684%2fipe.2022.2396&partnerID=40&md5=196a52196ecd4495dcdbc6fecf4d9f5c
ER  - 

TY  - JOUR
TI  - The Relationship Between Hikikomori Risk and Internet Use During COVID-19 Restrictions
T2  - Cyberpsychology, Behavior, and Social Networking
J2  - Cyberpsychol. Behav. Soc. Networking
VL  - 25
IS  - 3
SP  - 189
EP  - 193
PY  - 2022
DO  - 10.1089/cyber.2021.0171
SN  - 21522715 (ISSN) 
AU  - Gavin, J.
AU  - Brosnan, M.
AD  - Department of Psychology, University of Bath, Bath, United Kingdom
AD  - Centre for Applied Autism Research, Department of Psychology, University of Bath, Bath, United Kingdom
AB  - This study explores the phenomenon of hikikomori, or extreme social isolation, which for the past 20 years has been associated with a range of negative outcomes, including psychological, financial, and social. As hikikomori is associated with marked social withdrawal in one's home and increased Internet use, it has been suggested that the social and technological changes brought about by COVID-19 restrictions may exacerbate the risk of hikikomori in young adults. This study, therefore, sought to identify the relationship between hikikomori risk and changes in Internet use for young people aged 16-24 years during COVID-19 restrictions. An international sample of 826 participants completed an online survey consisting of questions about demographics, experience of lockdown restrictions in the previous 12 months, changes to Internet use in the previous 12 months and a hikikomori risk scale. Higher hikikomori risk was associated with being male, greater time spent in lockdown, and leaving the house less frequently. An increase in Internet use during lockdown was associated with reduced risk of hikikomori. Findings are discussed in relation to gender differences in the type of Internet use engaged in by males and females. It is concluded that online social interaction may be a means of mitigating hikikomori risk in post-COVID-19 societies. Copyright © 2022 Mary Ann Liebert, Inc.
KW  - COVID-19
KW  - hikikomori
KW  - Internet use
KW  - lockdown
KW  - social media
KW  - social withdrawal
KW  - adolescent
KW  - adult
KW  - communicable disease control
KW  - female
KW  - human
KW  - male
KW  - psychology
KW  - shame
KW  - social isolation
KW  - social phobia
KW  - young adult
KW  - Adolescent
KW  - Adult
KW  - Communicable Disease Control
KW  - COVID-19
KW  - Female
KW  - Humans
KW  - Internet Use
KW  - Male
KW  - Phobia, Social
KW  - Shame
KW  - Social Isolation
KW  - Young Adult
PB  - Mary Ann Liebert Inc.
N1  - Cited By :2
N1  - Export Date: 9 November 2022
M3  - Article
DB  - Scopus
C2  - 35021891
LA  - English
N1  - Correspondence Address: Gavin, J.; Department of Psychology, Claverton Down, United Kingdom; email: j.gavin@bath.ac.uk
N1  - References: Kato, TA, Kanba, S, Teo, AR., Hikikomori: multidimensional understanding, assessment, and future international perspectives (2019) Psychiatry and Clinical Neurosciences, 73, pp. 427-440; 
Teo, AR., A new form of social withdrawal in Japan: a review of hikikomori (2010) Internation Journal of Social Psychiatry, 56, pp. 178-185; 
Kato, TA, Kanba, S, Teo, AR., Hikikomori: experience in Japan and international relevance (2018) World Psychiatry, 17, pp. 105-106; 
Teo, AR, Fetters, MD, Stufflebam, K, Identification of the hikikomori syndrome of social withdrawal: psychosocial features and treatment preferences in four countries (2015) International Journal of Social Psychiatry, 61, pp. 64-72; 
Ralston, K, Everington, D, Feng, Z, Economic inactivity, not in employment, education or training (NEET) and scarring: the importance of NEET as a marker of longterm disadvantage (2021) Work, Employment and Society, , 0950017020973882; 
Koyama, A, Miyaki, Y, Kawakami, N, Lifetime prevalence, psychiatric comorbidity and demographic correlates of "hikikomori" in a community population in Japan (2010) Psychiatry Research, 176, pp. 69-74; 
Norasakkunkit, N, Uchida, U., To conform or to maintain self-consistency? Hikikomori risk in Japan and the deviation from seeking harmony (2014) Journal of Social and Clinical Psychology, 33, pp. 918-935; 
Tajan, N, Yukiko, H, Pionnie-Dax, N., Hikikomori: the Japanese Cabinet Office's 2016 survey of acute social withdrawal (2017) The Asia-Pacific Journal, 5, p. ID5017; 
Adamski, D., The influence of new technologies on the social withdrawal (Hikikomori syndrome) among developed communities, including Poland (2018) Social Communication, 4, pp. 58-63; 
Tan, MP, Lee, W, Kato, TA., International experience of hikikomori (prolonged social withdrawal) and its relevance to psychiatric research (2021) BJPsych International, 18, pp. 34-37; 
Haider, N, Osman, AY, Gadzekpo, A, Lockdown measures in response to COVID-19 in nine sub-Saharan African countries (2020) BMJ Global Health, 5, p. e003319; 
Mboera, LE, Akipede, GO, Banerjee, A, Mitigating lockdown challenges in response to COVID-19 in Sub-Saharan Africa (2020) Internation Journal of Infectious Diseases, 96, pp. 308-310; 
Rooksby, M, Furuhashi, T, McLeod, HJ., Hikikomori: a hidden mental health need following the COVID-19 pandemic (2020) World Psychiatry, 19, p. 399; 
(2021), https://datareportal.com/reports/digital-2021-japan, Digital 2021: Japan. (accessed May 14, 2021); (2020) UK's internet use surges to record levels, , https://www.ofcom.org.uk/about-ofcom/latest/media/mediareleases/2020/uk-internet-use-surges, (accessed May 14, 2021); 
Kato, TA, Shinfuku, N, Tateno, M., Internet society, internet addiction, and pathological social withdrawal: the chicken and egg dilemma for internet addiction and hikikomori (2020) Current Opinion in Psychiatry, 33, pp. 264-270; 
Kato, TA, Sartorius, N, Shinfuku, N., Forced social isolation due to COVID-19 and consequent mental health problems: lessons from hikikomori (2020) Psychiatry and Clinical Neurosciences, 74, pp. 506-507; 
(2017) #StatusOfMind: social media and young people's mental health and wellbeing, , https://www.rsph.org.uk/static/uploaded/d125b27c-0b62-41c5-a2c0155a8887cd01.pdf, (accessed May 14, 2021); 
Tateno, M, Teo, AR, Ukai, W, Internet addiction, smartphone addiction, and hikikomori trait in Japanese young adult: social isolation and social network (2019) Frontiers in Psychiatry, 10, p. 455; 
Tateno, M, Skokauskas, N, Kato, TA, New game software (Pokémon Go) may help youth with severe social withdrawal, hikikomori (2016) Psychiatry Research, 246, p. 848; 
Suwa, M, Hara, K., 'Hikikomori' among young adults in Japan (2007) Journal of Medical Welfare, 3, pp. 94-102; 
Ammaniti, M, Cerniglia, L., The new age of adolescence and the use of social networks in youths (2019) Europe's Journal of Psychology, 15, pp. 878-883; 
Malagón-Amor, Á, Martín-López, LM, Córcoles, D, Family features of social withdrawal syndrome (Hikikomori) (2020) Frontiers in Psychiatry, 11, p. 138; 
Uchida, Y, Norasakkunkit, V., The NEET and hikikomori spectrum: assessing the risks and consequences of becoming culturally marginalized (2015) Frontiers in Psychology, 6, p. 1117
UR  - https://www.scopus.com/inward/record.uri?eid=2-s2.0-85127073472&doi=10.1089%2fcyber.2021.0171&partnerID=40&md5=0ccbf9f1690756ba25894f5727fff5c4
ER  - 

TY  - JOUR
TI  - The scope and nature of prolonged social withdrawal in Israel: An initial quantitative and qualitative investigation
T2  - International Journal of Social Psychiatry
J2  - Int. J. Soc. Psychiatry
VL  - 68
IS  - 2
SP  - 301
EP  - 308
PY  - 2022
DO  - 10.1177/0020764020984192
SN  - 00207640 (ISSN) 
AU  - Hareven, O.
AU  - Kron, T.
AU  - Roe, D.
AU  - Koren, D.
AD  - School of Psychological Sciences, Faculty of Social Sciences, University of Haifa, Israel
AD  - Outreach Israel – In-Home Psychotherapy and Rehabilitation Services, Tel-Aviv, Israel
AD  - Department of Psychology, Hebrew University, Jerusalem, Israel
AD  - Department of Community Mental Health, Faculty of Social Welfare and Health Sciences, University of Haifa, Israel
AD  - Department of Clinical Medicine, Aalborg University, Psychiatry, Denmark
AD  - Psychiatry Division, Rambam Medical Center, Haifa, Israel
AB  - Objective: Over the past few decades, prolonged social withdrawal (PSW) among young people has been recognized in several countries. Most research has been quantitative and focused on the characteristics of PSW individuals and their families. Little attention has been given to the valuable perspective of professionals providing service to this population. The purpose of the present study is to identify the characteristics of PSW in Israel, where this phenomenon has not been researched yet. For this initial investigation, the study will utilize a combination of quantitative self-report data from parents of PSW individuals, as well as qualitative data gathered from interviews with mental health professionals who work with this population. Methods: Quantitative data were derived from records of referrals by parents of 121 PSW individuals, and later categorized into apparent characteristics of PSW. Qualitative data was collected through semi-structured interviews conducted with 19 professionals experienced in treating PSW, and later analyzed in a thematic analysis process. Results: Findings from the quantitative data revealed a majority of males (70%) with an average age of 24.2, with previously diagnosed psychiatric conditions (64%). Findings from the qualitative data exposed frequently reported characteristics of PSW individuals and their families, out of which five themes emerged: Family Dynamics, Psychological Characteristics, Typical Behaviors, Past Difficulties, and Present Challenges. Conclusion: This study is the first to identify and report characteristics of PSW in Israel, which are consistent with previous research reported in other countries. The study is highlighting familial characteristics as well as individual ones, while also considering the broader socio-cultural context. These findings draw attention to the importance of notifying the general public, clinicians, researchers, and policymakers in Israel and beyond to the concerning problem of PSW, while contributing to the efforts to develop a map of this barely explored territory. © The Author(s) 2020.
KW  - hidden youth
KW  - Hikikomori
KW  - isolation
KW  - prolonged social withdrawal
KW  - reclusion
KW  - severe social withdrawal
KW  - adolescent
KW  - adult
KW  - child parent relation
KW  - health care personnel
KW  - human
KW  - Israel
KW  - male
KW  - mental disease
KW  - psychology
KW  - social isolation
KW  - young adult
KW  - Adolescent
KW  - Adult
KW  - Health Personnel
KW  - Humans
KW  - Israel
KW  - Male
KW  - Mental Disorders
KW  - Parents
KW  - Social Isolation
KW  - Young Adult
PB  - SAGE Publications Ltd
N1  - Export Date: 9 November 2022
M3  - Article
DB  - Scopus
N1  - CODEN: IJSPA
C2  - 33356741
LA  - English
N1  - Correspondence Address: Hareven, O.; School of Psychological Sciences, Israel; email: orhareven@gmail.com
N1  - References: Bommersbach, T., Millard, H., No longer culture-bound: Hikikomori outside of Japan (2019) International Journal of Social Psychiatry, 65 (6), pp. 539-540; 
Braun, V., Clarke, V., Using thematic analysis in psychology (2006) Qualitative Research in Psychology, 3 (2), pp. 77-101; 
Chan, G.H., (2016) Hidden youth and the virtual world: The process of social censure and empowerment, , Taylor & Francis; 
Chauliac, N., Couillet, A., Faivre, S., Brochard, N., Terra, J.L., Characteristics of socially withdrawn youth in France: A retrospective study (2017) International Journal of Social Psychiatry, 63 (4), pp. 339-344; 
Farbstein, I., Mansbach-Kleinfeld, I., Levinson, D., Goodman, R., Levav, I., Vograft, I., Kanaaneh, R., Apter, A., Prevalence and correlates of mental disorders in Israeli adolescents: Results from a national mental health survey (2010) Journal of Child Psychology and Psychiatry, 51 (5), pp. 630-639; 
Furlong, A., The Japanese Hikikomori phenomenon: Acute social withdrawal among young people (2008) The Sociological Review, 56 (2), pp. 309-325; 
Heinze, U., Thomas, P., Self and salvation: Visions of hikikomori in Japanese manga (2014) Contemporary Japan, 26 (1), pp. 151-169; 
Kato, T.A., Kanba, S., Teo, A.R., Hikikomori: Multidimensional understanding, assessment and future international perspectives (2019) Psychiatry and Clinical Neurosciences, 73 (8), pp. 427-440; 
Kato, T.A., Kanba, S., Teo, A.R., Defining pathological social withdrawal: Proposed diagnostic criteria for hikikomori (2020) World Psychiatry, 19 (1), pp. 116-117; 
Kato, T.A., Tateno, M., Shinfuku, N., Fujisawa, D., Teo, A.R., Sartorius, N., Matsumoto, R., Does the ‘Hikikomori’ syndrome of social withdrawal exist outside Japan? A preliminary international investigation (2012) Social Psychiatry and Psychiatric Epidemiology, 47 (7), pp. 1061-1075; 
Katsuki, R., Inoue, A., Indias, S., Kurahara, K., Kuwano, N., Funatsu, F., Kubo, H., Kato, T.A., Clarifying deeper psychological characteristics of hikikomori using the rorschach comprehensive system: A pilot case-control study (2019) Frontiers in Psychiatry, 10, p. 412; 
Kondo, N., Sakai, M., Kuroda, Y., Kiyota, Y., Kitabata, Y., Kurosawa, M., General condition of Hikikomori (prolonged social withdrawal) in Japan: Psychiatric diagnosis and outcome in mental health welfare centres (2013) International Journal of Social Psychiatry, 59 (1), pp. 79-86; 
Koyama, A., Miyake, Y., Kawakami, N., Tsuchiya, M., Tachimori, H., Takeshima, T., Lifetime prevalence, psychiatric comorbidity and demographic correlates of “Hikikomori” in a community population in Japan (2010) Psychiatry Research, 176 (1), pp. 69-74; 
Krieg, A., Dickie, J.R., Attachment and Hikikomori: A psychosocial developmental model (2013) International Journal of Social Psychiatry, 59 (1), pp. 61-72; 
Kubo, H., Urata, H., Sakai, M., Nonaka, S., Saito, K., Tateno, M., Kobara, K., Kato, T.A., Development of 5-day hikikomori intervention program for family members: A single-arm pilot trial (2020) Heliyon, 6 (1). , e03011; 
Lee, Y.S., Lee, J.Y., Choi, T.Y., Choi, J.T., Home visitation program for detecting, evaluating and treating socially withdrawn youth in Korea (2013) Psychiatry and Clinical Neurosciences, 67 (4), pp. 193-202; 
Li, T.M., Wong, P.W., Youth social withdrawal behavior (Hikikomori): A systematic review of qualitative and quantitative studies (2015) Australian & New Zealand Journal of Psychiatry, 49 (7), pp. 595-609; 
Malagón-Amor, Á., Córcoles-Martínez, D., Martín-López, L.M., Pérez-Solà, V., Hikikomori in Spain: A descriptive study (2015) International Journal of Social Psychiatry, 61 (5), pp. 475-483; 
Malagón-Amor, Á., Martín-López, L.M., Córcoles, D., González, A., Bellsolà, M., Teo, A.R., Pérez, V., Bergé, D., A 12-month study of the Hikikomori syndrome of social withdrawal: Clinical characterization and different subtypes proposal (2018) Psychiatry Research, 270, pp. 1039-1046; 
Nonaka, S., Shimada, H., Sakai, M., Family behavioral repertoires and family interaction influence the adaptive behaviors of individuals with hikikomori (2020) Frontiers in Psychiatry, 10, p. 977; 
Saito, T., Angles, J., (2013) Hikikomori: Adolescence without end, , University of Minnesota Press; 
Sakamoto, N., Martin, R.G., Kumano, H., Kuboki, T., Al-Adawi, S., Hikikomori, is it a culture-reactive or culture-bound syndrome? Nidotherapy and a clinical vignette from Oman (2005) The International Journal of Psychiatry in Medicine, 35 (2), pp. 191-198; 
Stip, E., Thibault, A., Beauchamp-Chatel, A., Kisely, S., Internet addiction, hikikomori syndrome, and the prodromal phase of psychosis (2016) Frontiers in Psychiatry, 7, p. 6; 
Tajan, N., Japanese post-modern social renouncers: An exploratory study of the narratives of Hikikomori subjects (2015) Subjectivity, 8 (3), pp. 283-304; 
Tajan, N., Yukiko, H., Pionnié-Dax, N., Hikikomori: The Japanese Cabinet Office’s 2016 survey of acute social withdrawal (2017) The Asia Pacific Journal, 15 (5), p. 1; 
Tateno, M., Park, T.W., Kato, T.A., Umene-Nakano, W., Saito, T., Hikikomori as a possible clinical term in psychiatry: A questionnaire survey (2012) BMC Psychiatry, 12 (1), p. 169; 
Teo, A.R., A new form of social withdrawal in Japan: A review of Hikikomori (2010) International Journal of Social Psychiatry, 56 (2), pp. 178-185; 
Teo, A.R., Fetters, M.D., Stufflebam, K., Tateno, M., Balhara, Y., Choi, T.Y., Kanba, S., Kato, T.A., Identification of the Hikikomori syndrome of social withdrawal: Psychosocial features and treatment preferences in four countries (2015) International Journal of Social Psychiatry, 61 (1), pp. 64-72; 
Teo, A.R., Gaw, A.C., Hikikomori, a Japanese culture-bound syndrome of social withdrawal? A proposal for DSM-V (2010) The Journal of Nervous and Mental Disease, 198 (6), p. 444; 
Umeda, M., Kawakami, N., Association of childhood family environments with the risk of social withdrawal (‘Hikikomori’) in the community population in Japan (2012) Psychiatry and Clinical Neurosciences, 66 (2), pp. 121-129; 
Wong, V., Youth locked in time and space? Defining features of social withdrawal and practice implications (2009) Journal of Social Work Practice, 23 (3), pp. 337-352; 
Wong, V., Social withdrawal as invisible youth disengagement (2012) International Journal of Sociology and Social Policy, 32 (7-8), pp. 415-430; 
Wong, J.C.M., Wan, M.J.S., Kroneman, L., Kato, T.A., Lo, T.W., Wong, P.W.C., Chan, G.H., Hikikomori phenomenon in East Asia: Regional perspectives, challenges, and opportunities for social health agencies (2019) Frontiers in Psychiatry, p. 10. , 512; 
Wong, P.W., Li, T.M., Chan, M., Law, Y.W., Chau, M., Cheng, C., Fu, K.W., Yip, P.S., The prevalence and correlates of severe social withdrawal (Hikikomori) in Hong Kong: A cross-sectional telephone-based survey study (2015) International Journal of Social Psychiatry, 61 (4), pp. 330-342; 
Wu, A.F.W., Catmur, C., Wong, P.W., Lau, J.Y., The presence, characteristics and correlates of pathological social withdrawal in Taiwan: An online survey (2020) International Journal of Social Psychiatry, 66 (1), pp. 84-92
UR  - https://www.scopus.com/inward/record.uri?eid=2-s2.0-85098050554&doi=10.1177%2f0020764020984192&partnerID=40&md5=56e55af4b03775d0f320dedcbb559bb3
ER  - 

TY  - JOUR
TI  - Low-Density Lipoprotein Cholesterol Is a Possible Blood Biomarker of Schizoid Personality Traits among Females
T2  - Journal of Personalized Medicine
J2  - J. Pers. Med.
VL  - 12
IS  - 2
PY  - 2022
DO  - 10.3390/jpm12020131
SN  - 20754426 (ISSN) 
AU  - Hayakawa, K.
AU  - Watabe, M.
AU  - Horikawa, H.
AU  - Sato-Kasai, M.
AU  - Shimokawa, N.
AU  - Nakao, T.
AU  - Kato, T.A.
AD  - Department of Neuropsychiatry, Graduate School of Medical Sciences, Kyushu University, Maidashi 3-1-1, Higashi-ku, Fukuoka, 812-8582, Japan
AD  - School of Business, Monash University Malaysia, Jalan Lagoon Selatan, Bandar Sunway, Subang Jaya, 47500, Malaysia
AB  - Lower serum levels of low-density lipoprotein cholesterol (LDL-C) have been suggested to indicate higher suicide risk and various psychiatric symptoms. Previously, we reported that lower serum LDL-C levels are associated with loneliness, social phobia, isolated life with little social support, and lower trust in others among young non-clinical females. Thus, we hypothesize that schizoid personality traits may be associated with lower serum LDL-C. We here verified this hypothesis using non-clinical data and clinical data with schizophrenia. Using the database from the Midlife in Japan (MIDJA), a cohort of residents living in Tokyo, we analyzed whether schizoid-related interpersonal characteristics were associated with LDL-C. In addition, we assessed the association between blood biomarkers including LDL-C and schizoid personality traits in 101 adult non-clinical volunteers. Finally, we evaluated the interaction between LDL-C and social decision making of patients with schizophrenia. In female non-clinical volunteers, serum LDL-C level was a predictive factor and negatively correlated with schizoid personality traits. Female patients with schizophrenia, whose serum LDL-C levels were lower, tended not to trust other females. The present findings suggest that LDL-C may influence schizoid personality traits in females, which provide a basis for further investigation into the biological aspects of schizoid personality disorder. © 2022 by the authors. Licensee MDPI, Basel, Switzerland.
KW  - Hikikomori
KW  - Loneliness
KW  - Low-density lipoprotein cholesterol (LDL-C)
KW  - Schizoid personality disorder
KW  - Schizophrenia
KW  - Social decision making
KW  - Social isolation
KW  - Solitude
KW  - Trust game
KW  - bilirubin
KW  - biological marker
KW  - C reactive protein
KW  - fibrin degradation product
KW  - high density lipoprotein cholesterol
KW  - low density lipoprotein cholesterol
KW  - uric acid
KW  - adult
KW  - aged
KW  - agency
KW  - agreeableness
KW  - Article
KW  - cohort analysis
KW  - conscientiousness
KW  - cross-sectional study
KW  - decision making
KW  - educational status
KW  - extraversion
KW  - female
KW  - hikikomori
KW  - human
KW  - human experiment
KW  - internet addiction
KW  - loneliness
KW  - Lubben Social Network Scale 6
KW  - male
KW  - mental disease assessment
KW  - mental function
KW  - Multidimensional Scale of Perceived Social Support
KW  - neurosis
KW  - personality disorder
KW  - Preference for Solitude Scale
KW  - psychometry
KW  - questionnaire
KW  - schizoidism
KW  - schizophrenia
KW  - social isolation
KW  - Social Phobia Scale
KW  - social responsibility
KW  - social support
KW  - Structured Clinical Interview for DSM Disorders
KW  - trust game
KW  - UCLA Loneliness Scale
KW  - Yamagishi and Yamagishi trust scale
PB  - MDPI
N1  - Export Date: 9 November 2022
M3  - Article
DB  - Scopus
C7  - 131
LA  - English
N1  - Correspondence Address: Kato, T.A.; Department of Neuropsychiatry, Maidashi 3-1-1, Higashi-ku, Japan; email: kato.takahiro.015@m.kyushu-u.ac.jp
N1  - References: Solano, J.R., De Chávez, M.G., Premorbid personality disorders in schizophrenia (2000) Schizophr. Res, 44, pp. 137-144. , [CrossRef]; 
Triebwasser, J., Chemerinski, E., Roussos, P., Siever, L.J., Schizoid Personality Disorder (2012) J. Pers. Disord, 26, pp. 919-926. , [CrossRef]; 
Torgersen, S., Kringlen, E., Cramer, V., The Prevalence of Personality Disorders in a Community Sample (2001) Arch. Gen. Psychiatry, 58, pp. 590-596. , [CrossRef]; 
Coid, J., Yang, M., Tyrer, P., Roberts, A., Ullrich, S., Prevalence and correlates of personality disorder in Great Britain (2006) Br. J. Psychiatry, 188, pp. 423-431. , [CrossRef]; 
Chien, Y.-L., Gau, S.S.-F., Gadow, K.D., Sex difference in the rates and co-occurring conditions of psychiatric symptoms in incoming college students in Taiwan (2011) Compr. Psychiatry, 52, pp. 195-207. , [CrossRef] [PubMed]; 
Kato, T.A., Shinfuku, N., Sartorius, N., Kanba, S., Loneliness and Single-Person Households: Issues of Kodokushi and Hiki-komori in Japan (2017) Psychology, pp. 205-219; 
Kato, T.A., Kanba, S., Teo, A., Hikikomori: Multidimensional understanding, assessment and future international perspectives (2019) Psychiatry Clin. Neurosci, 73, pp. 427-440. , [CrossRef] [PubMed]; 
Kato, T.A., Shinfuku, N., Tateno, M., Internet society, internet addiction, and pathological social withdrawal: The chicken and egg dilemma for internet addiction and hikikomori (2020) Curr. Opin. Psychiatry, 33, pp. 264-270. , [CrossRef]; 
Kato, T.A., Kanba, S., Teo, A., Defining pathological social withdrawal: Proposed diagnostic criteria for hikikomori (2020) World Psychiatry, 19, pp. 116-117. , [CrossRef] [PubMed]; 
Kato, T., Kanba, S., Teo, A., Hikikomori: Experience in Japan and international relevance (2018) World Psychiatry, 17, pp. 105-106. , [CrossRef]; 
Morahan-Martin, J., Schumacher, P., Loneliness and social uses of the Internet (2003) Comput. Hum. Behav, 19, pp. 659-671. , [CrossRef]; 
Marcus, P.J.T., William, L., Takahiro, A.K., International experience of hikikomori (prolonged social withdrawal) and its relevance to psychiatric research (2021) BJPsych Int, 18, pp. 34-37; 
Thurston, R.C., Kubzansky, L.D., Women, Loneliness, and Incident Coronary Heart Disease (2009) Psychosom. Med, 71, pp. 836-842. , [CrossRef]; 
House, J.S., Landis, K.R., Umberson, D., Social relationships and health (1988) Science, 241, pp. 540-545. , [CrossRef]; 
Steptoe, A., Shankar, A., Demakakos, P., Wardle, J., Social isolation, loneliness, and all-cause mortality in older men and women (2013) Proc. Natl. Acad. Sci. USA, 110, pp. 5797-5801. , [CrossRef]; 
Shankar, A., Hamer, M., McMunn, A., Steptoe, A., Social isolation and loneliness: Relationships with cognitive function during 4 years of follow-up in the English Longitudinal Study of Ageing (2013) Psychosom. Med, 75, pp. 161-170. , [CrossRef]; 
Cacioppo, J.T., Hughes, M.E., Waite, L.J., Hawkley, L.C., Thisted, R.A., Loneliness as a specific risk factor for depressive symptoms: Cross-sectional and longitudinal analyses (2006) Psychol. Aging, 21, pp. 140-151. , [CrossRef]; 
Stravynski, A., Boyer, R., Loneliness in Relation to Suicide Ideation and Parasuicide: A Population-Wide Study (2001) Suicide Life-Threat. Behav, 31, pp. 32-40. , [CrossRef]; 
Killgore, W.D., Cloonan, S.A., Taylor, E.C., Dailey, N.S., Loneliness: A signature mental health concern in the era of COVID-19 (2020) Psychiatry Res, 290, p. 113117. , [CrossRef] [PubMed]; 
Kato, T.A., Sartorius, N., Shinfuku, N., Forced social isolation due to COVID-19 and consequent mental health problems: Lessons from hikikomori (2020) Psychiatry Clin. Neurosci, 74, pp. 506-507. , [CrossRef] [PubMed]; 
Doane, L.D., Adam, E.K., Loneliness and cortisol: Momentary, day-to-day, and trait associations (2010) Psychoneuroendocrinology, 35, pp. 430-441. , [CrossRef]; 
Hackett, R.A., Hamer, M., Endrighi, R., Brydon, L., Steptoe, A., Loneliness and stress-related inflammatory and neuroendocrine responses in older men and women (2012) Psychoneuroendocrinology, 37, pp. 1801-1809. , [CrossRef]; 
Lindberg, G., Rastam, L., Gullberg, B., Eklund, G.A., Low serum cholesterol concentration and short term mortality from injuries in men and women (1992) BMJ, 305, pp. 277-279. , [CrossRef]; 
Muldoon, M.F., Manuck, S.B., Matthews, K.A., Lowering cholesterol concentrations and mortality: A quantitative review of pri-mary prevention trials (1990) BMJ, 301, pp. 309-314. , [CrossRef]; 
Conklin, S.M., Stanford, M.S., Premeditated aggression is associated with serum cholesterol in abstinent drug and alcohol de-pendent men (2008) Psychiatry Res, 157, pp. 283-287. , [CrossRef]; 
Fang, C.Y., Egleston, B.L., Gabriel, K.P., Stevens, V.J., Kwiterovich, P.O., Snetselaar, L.G., Longacre, M.L., Dorgan, J.F., Depressive symptoms and serum lipid levels in young adult women (2013) J. Behav. Med, 36, pp. 143-152. , [CrossRef] [PubMed]; 
Jia, Q.F., Yang, H.X., Zhuang, N.N., Yin, X.Y., Zhu, Z.H., Yuan, Y., Yin, X.L., Raymond, C.K.C., The role of lipo-protein profile in depression and cognitive performance: A network analysis (2020) Sci. Rep, 10, p. 20704. , [CrossRef] [PubMed]; 
Pereira, H., Tomaz, C.T., Cavaco, J.E.B., Tavares-Ratado, P., Personality and Levels of Cholesterol and Glucose (2014) Food Nutr. Sci, 4, pp. 1-5. , [CrossRef]; 
Persons, J.E., Fiedorowicz, J.G., Depression and serum low-density lipoprotein: A systematic review and meta-analysis (2016) J. Affect. Disord, 206, pp. 55-67. , [CrossRef]; 
Hayakawa, K., Kato, T.A., Watabe, M., Teo, A., Horikawa, H., Kuwano, N., Shimokawa, N., Ohgidani, M., Blood biomarkers of Hikikomori, a severe social withdrawal syndrome (2018) Sci. Rep, 8, pp. 1-9. , [CrossRef]; 
Riese, H., Rijsdijk, F.V., Rosmalen, J., Snieder, H., Ormel, J., Neuroticism and Morning Cortisol Secretion: Both Heritable, But No Shared Genetic Influences (2009) J. Pers, 77, pp. 1561-1576. , [CrossRef] [PubMed]; 
Miller, J.D., Bagby, R.M., Pilkonis, P.A., Reynolds, S.K., Lynam, D.R., A Simplified Technique for Scoring DSM-IV Personality Disorders with the Five-Factor Model (2005) Assess, 12, pp. 404-415. , [CrossRef]; 
Burger, J.M., Individual Differences in Preference for Solitude (1995) J. Res. Pers, 29, pp. 85-108. , [CrossRef]; 
Russell, D., Peplau, L.A., Cutrona, C.E., The revised UCLA Loneliness Scale: Concurrent and discriminant validity evidence (1980) J. Pers. Soc. Psychol, 39, pp. 472-480. , [CrossRef]; 
Schumaker, J.F., Shea, J.D., Monfries, M.M., Groth-Marnat, G., Loneliness and Life Satisfaction in Japan and Australia (1993) J. Psychol, 127, pp. 65-71. , [CrossRef] [PubMed]; 
Yamagishi, T., Yamagishi, M., Trust and commitment in the United States and Japan (1994) Motiv. Emot, 18, pp. 129-166. , [CrossRef]; 
Widyanto, L., Mcmurran, M., The Psychometric Properties of the Internet Addiction Test (2004) CyberPsychol. Behav, 7, pp. 443-450. , [CrossRef]; 
Kurimoto, A., Awata, S., Ohkubo, T., Tsubota-Utsugi, M., Asayama, K., Takahashi, K., Suenaga, K., Imai, Y., Reliability and validity of the Japanese version of the abbreviated Lubben Social Network Scale (2011) Nippon Ronen Igakkai Zasshi. Jpn. J. Geriatr, 48, pp. 149-157. , [CrossRef] [PubMed]; 
Lubben, J., Blozik, E., Gillmann, G., Iliffe, S., von Renteln Kruse, W., Beck, J.C., Stuck, A.E., Performance of an Abbreviated Version of the Lubben Social Network Scale Among Three European Community-Dwelling Older Adult Populations (2006) Gerontologist, 46, pp. 503-513. , [CrossRef] [PubMed]; 
Zimet, G.D., Powell, S.S., Farley, G.K., Werkman, S., Berkoff, K.A., Psychometric characteristics of the Multidimensional Scale of Perceived Social Support (1990) J. Pers. Assess, 55, pp. 610-617. , [CrossRef]; 
Connor, K.M., Kobak, K.A., Churchill, L.E., Katzelnick, D., Davidson, J.R.T., Mini-SPIN: A brief screening assessment for generalized social anxiety disorder (2001) Depress Anxiety, 14, pp. 137-140. , [CrossRef]; 
Nagata, T., Nakajima, T., Teo, A., Yamada, H., Yoshimura, C., Psychometric properties of the Japanese version of the Social Phobia Inventory (2013) Psychiatry Clin. Neurosci, 67, pp. 160-166. , [CrossRef]; 
Watabe, M., Kato, T.A., Teo, A., Horikawa, H., Tateno, M., Hayakawa, K., Shimokawa, N., Kanba, S., Relationship between Trusting Behaviors and Psychometrics Associated with Social Network and Depression among Young Generation: A Pilot Study (2015) PLoS ONE, 10, p. e0120183. , [CrossRef] [PubMed]; 
Krueger, R.F., Tackett, J., Personality and Psychopathology: Working Toward the Bigger Picture (2003) J. Pers. Disord, 17, pp. 109-128. , [CrossRef] [PubMed]; 
Grant, B.F., Hasin, D.S., Stinson, F.S., Dawson, D.A., Chou, S.P., Ruan, W.J., Pickering, R.P., Prevalence, correlates, and disability of personality disorders in the United States: Results from the national epidemiologic survey on alcohol and related conditions (2004) J. Clin. Psychiatry, 65, pp. 948-958. , [CrossRef]; 
Fogelson, D.L., Nuechterlein, K.H., Asarnow, R.F., Payne, D.L., Subotnik, K.L., Giannini, C.A., The factor structure of schizophrenia spectrum personality disorders: Signs and symptoms in relatives of psychotic patients from the UCLA family members study (1999) Psychiatry Res, 87, pp. 137-146. , [CrossRef]; 
Silvia, P.J., Kwapil, T.R., Aberrant Asociality: How Individual Differences in Social Anhedonia Illuminate the Need to Belong (2011) J. Pers, 79, pp. 1315-1332. , [CrossRef]; 
Löffler-Stastka, H., Ponocny-Seliger, E., Fischer-Kern, M., Leithner-Dziubas, K., Utilization of psychotherapy in patients with personality disorder: The impact of gender, character traits, affect regulation, and quality of object-relations (2005) Psychol. Psychother, 78, pp. 531-548. , [CrossRef]; 
Kato, T.A., Hayakawa, K., Monji, A., Kanba, S., Missing and Possible Link between Neuroendocrine Factors, Neuropsychiatric Disorders, and Microglia (2013) Front. Integr. Neurosci, 7, p. 53. , [CrossRef]
UR  - https://www.scopus.com/inward/record.uri?eid=2-s2.0-85123221701&doi=10.3390%2fjpm12020131&partnerID=40&md5=b978cf04edab6e113c3e645dc83baed8
ER  - 

TY  - JOUR
TI  - Hikikomori Risk Inventory (HRI-24): A new instrument for evaluating Hikikomori in both Eastern and Western countries
T2  - International Journal of Social Psychiatry
J2  - Int. J. Soc. Psychiatry
VL  - 68
IS  - 1
SP  - 90
EP  - 107
PY  - 2022
DO  - 10.1177/0020764020975800
SN  - 00207640 (ISSN) 
AU  - Loscalzo, Y.
AU  - Nannicini, C.
AU  - Huai-Ching Liu, I.-T.
AU  - Giannini, M.
AD  - Department of Health Sciences, School of Psychology, University of Florence, Florence, Italy
AD  - Licensed Psychologist, Arezzo, Italy
AD  - Kyoto University, Graduate School of Human and Environmental Studies, Yoshida-nihonmatsu-cho, Sakyo-ku, Kyoto, Japan
AB  - Background: Hikikomori, a clinical condition widely studied in Japan, is receiving increasing attention in Western Countries. Aims: This study aimed to create a new instrument for evaluating the risk of Hikikomori in both Eastern and Western countries. Methods: Through two studies on Italian adolescents, youths, and adults (n = 1,285) and a study on Japanese youths and adults (n = 392), we analyzed the psychometric properties of the Hikikomori Risk Inventory (HRI-24). Results: We found support, in both the Italian and Japanese samples, for the good and stable factor structure of the scale (CFI = 0.94, RMSEA = 0.057 for both the adult samples), as well as for its convergent and divergent validity. Conclusions: The HRI-24 might be used in future studies in both Western and Eastern countries to shed light on the features of this clinical disorder in different cultures. This will allow the development of culture-sensitive preventive and clinical interventions. © The Author(s) 2020.
KW  - Adolescents
KW  - Hikikomori
KW  - social isolation
KW  - social withdrawal
KW  - youths
KW  - adolescent
KW  - adult
KW  - human
KW  - psychometry
KW  - shame
KW  - social isolation
KW  - social phobia
KW  - Adolescent
KW  - Adult
KW  - Humans
KW  - Phobia, Social
KW  - Psychometrics
KW  - Shame
KW  - Social Isolation
PB  - SAGE Publications Ltd
N1  - Cited By :4
N1  - Export Date: 9 November 2022
M3  - Article
DB  - Scopus
N1  - CODEN: IJSPA
C2  - 33238782
LA  - English
N1  - Correspondence Address: Loscalzo, Y.; Department of Health Sciences, Italy; email: yura.loscalzo@gmail.com
N1  - References: Adams, Z.W., Kaiser, A.J., Lynam, D.R., Charnigo, R.J., Milich, R., Drinking motives as mediators of impulsivity-substance use relation: Pathways for negative urgency, lack of premeditation, and sensation seeking (2012) Addictive Behaviors, 37, pp. 848-855; 
Aguglia, E., Signorelli, M., Pollicino, C., Arcidiacono, E., Petralia, A., Hikikomori phenomenon: Cultural bound or emergent psychopathology? (2010) Giornale Italiano Di Psicopatologia, 16, pp. 1-8; 
Aluja, A., García, O., García, L.F., Relationships among extraversion, openess to experience, and sensation seeking (2003) Personality and Individual Differences, 35 (3), pp. 671-680; 
Bentler, P.M., Bonnet, D.C., Significance tests and goodness of fit in the analysis of covariance structures (1980) Psychological Bulletin, 88, pp. 588-606; 
Chan, G.H.Y., Lo, T.W., Hidden youth services: What Hong Kong can learn from Japan (2014) Children and Youth Service Review, 42, pp. 118-126; 
De Luca, M., Hikikomori: Cultural idiom or present-day expression of the distress engendered by the transition from adolescence to adulthood (2017) L’Évolution Psychiatrique, 82 (1), pp. e1-e15; 
De Michele, F., Caredda, M., Delle Chiaie, R., Salviati, M., Biondi, M., Hikikomori (): A culture-bound syndrome in the web 2.0 era (2013) Rivista di Psichiatria, 48, pp. 354-358; 
Funakoshi, A., Miyamoto, Y., Significant factors in family difficulties for fathers and mothers who use support services for children with hikikomori (2015) Psychiatry and Clinical Neuroscience, 69 (4), pp. 210-219; 
Furlong, A., The Japanese hikikomori phenomenon: Acute social withdrawal among young people (2008) The Sociological Review, 56 (2), pp. 309-325; 
Furusawa, T., An attempt to construct the Sensation Seeking Scale-Abstract Expression (1989) The Japanese Journal of Psychology, 60 (3), pp. 180-184. , (古澤照幸 [,])., [,]; 
García-Campayo, J., Sanz Abós, B., Alda, M., Sobradiel, N., Un caso de hikikomori en España [A case report of Hikikomori in Spain] (2007) Medicina Clinica, 129 (8), pp. 318-319; 
Genda, Y., (2005) A nagging sense of job insecurity: The new reality facing Japanese Youth, , International House of Japan, Inc; 
Giannini, M., Loscalzo, Y., Sensation seeking (2020) The Wiley encyclopedia of personality and individual differences, III, pp. 1463-1467. , Carducci B.J., Nave C.S., Saklofske D., Stough C., Di Fabio A.M., (eds), John Wiley & Sons, (Eds.), (,., –; 
Guedj-Bourdiau, M.-J., Claustration à domicile de l’adolescent. Hikikomori. [Home confinement of the adolescent. Hikikomori] (2011) Annales Médico-Psychologiques, Revue Psychiatrique, 169 (10), pp. 668-673; 
Hattori, Y., Social withdrawal in Japanese youth: A case study of thirty-five hikikomori clients (2006) Journal of Trauma Practice, 4, pp. 181-201; 
Hoyle, R.H., Stephenson, M.T., Palmgreen, P., Lorch, E.P., Donohew, R.L., Reliability and validity of a brief measure of sensation seeking (2002) Personality and Individual Differences, 32, pp. 401-414; 
(2020) Occupati e disoccupati. Gennaio 2020. Dati provvisori (Employed and unemployed. January 2020. Provisional data), , https://www.istat.it/it/files//2020/03/CS_Occupati-e-disoccupati_GENNAIO_2020.pdf, September, 28, 2020, [,]. Retrieved, from; 
(2019), https://www8.cao.go.jp/youth/kenkyu/life/h30/pdf/s3.pdf; (2020), https://www.mhlw.go.jp/stf/newpage_11810.html, October, 22, 2020, Retrieved, from; Kaneko, S., Japan’s ‘socially withdrawn youths’ and time constraints in Japanese society: Management and conceptualization of time in a support group for hikikomori (2006) Time & Society, 15, pp. 233-249; 
Kato, T.A., Tateno, M., Shinfuku, N., Fujisawa, D., Teo, A.R., Sartorius, N., Akiyama, T., Kanba, S., Does the ‘hikikomori’ syndrome of social withdrawal exist outside Japan? A preliminary international investigation (2012) Social Psychiatry and Psychiatric Epidemiology, 47, pp. 1061-1075; 
Kato, T.A., Teo, A.R., Tateno, M., Watabe, M., Kubo, H., Kanba, S., Can Pokémon GO rescue shut-ins (hikikomori) from their isolated world? (2017) Psychiatry and Clinical Neuroscience, 71, pp. 75-76; 
Kondo, N., Iwazaki, H., Kobayashi, M., Miyazawa, H., The psychiatric background of social withdrawal in adolescence (2007) Seishin Shinkeigaku, 109 (9), pp. 834-843. , [,]; 
Kondo, N., Sakai, M., Kuroda, Y., Kiyota, Y., Kitabata, Y., Kurosawa, M., General condition of hikikomori (prolonged social withdrawal) in Japan: Psychiatric diagnosis and outcome in mental health welfare centres (2013) International Journal of Social Psychiatry, 59, pp. 79-86; 
Koyama, A., Miyake, Y., Kawakami, N., Lifetime prevalence, psychiatric comorbidity and demographic correlates of ‘hikikomori’ in a community population in Japan (2010) Psychiatry Research, 176, pp. 69-74; 
Krieg, A., Dickie, J.R., Attachment and hikikomori: A psychosocial developmental model (2013) International Journal of Social Psychiatry, 59, pp. 61-72; 
Lee, Y.S., Lee, J.Y., Choi, T.Y., Choi, J.T., Home visitation program for detecting, evaluating and treating socially withdrawn youth in Korea (2013) Psychiatry and Clinical Neuroscience, 67, pp. 193-202; 
Li, T.M., Wong, P.W., Youth social withdrawal behavior (hikikomori): A systematic review of qualitative and quantitative studies (2015) Australian and New Zeland Journal of Psychiatry, 49 (7), pp. 595-609; 
Loscalzo, Y., Heavy study investment in college students: Studyholism and study engagement prevalence Applied Psychology Bulletin, 67 (286), pp. 55-60. , (2019; 
Loscalzo, Y., Giannini, M., Studyholism or study addiction? A comprehensive model for a possible new clinical condition (2017) Advances in psychological research, pp. 19-37. , Columbus A.M., (ed), Nova Publisher, (Ed.), (., –; 
Loscalzo, Y., Giannini, M., Problematic overstudying: Studyholism or study addiction? Commentary on: Ten myths about work addiction (2018) Journal of Behavioral Addictions, 7 (4), pp. 867-870. , (, a; 
Loscalzo, Y., Giannini, M., Response to: Theoretical and methodological issues in the research on study addiction with relevance to the debate on conceptualising behavioural addictions: Atroszko (2018) (2018) Psychiatria i Psychologia Kliniczna, 18 (4), pp. 426-430. , (, b; 
Loscalzo, Y., Giannini, M., Heavy study investment in Italian college students. An analysis of Loscalzo and Giannini’s (2017) studyholism comprehensive model (2019) Frontiers in Psychiatry, 10, p. 489; 
Maia, F., Figueiredo, C., Ponnié-Dax, N., Vellut, N., (2014) Hikikomori, ces adolescents en retrait, , Armand Colin; 
Malagón-Amor, Á., Córcoles-Martínez, D., Martín-López, L.M., Pérez-Solà, V., Hikikomori in Spain: A descriptive study (2015) International Journal of Social Psychiatry, 61, pp. 475-483; 
Ovejero, S., Caro-Cañizares, I., de León-Martínez, V., Baca-Garcia, E., Prolonged social withdrawal disorder: A hikikomori case in Spain (2014) International Journal of Social Psychiatry, 60 (6), pp. 562-565; 
Pokhrel, P., Sussman, S., Sun, P., Kniazer, V., Masagutov, R., Social self-control, sensation seeking and substance use in samples of US and Russian adolescent (2010) American Journal of Health Behavior, 34 (3), pp. 374-384; 
Primi, C., Narducci, R., Benedetti, D., Donati, M., Chiesi, F., Validity and reliability of the Italian version of the Brief Sensation Seeking Scale (BSSS) and its invariance across age and gender (2011) Testing, Psychometrics, Methodology in Applied Psychology, 18 (4), pp. 231-241; 
Ranieri, F., When social withdrawal in adolescence becomes extreme: The “hikikomori” phenomenon in Italy (2015) Psychiatria i Psychologia Kliniczna, 15 (3), pp. 148-151; 
Ranieri, F., Adolescents between school dropout and social withdrawn: The <<hikikomori>> phenomenon (2016) Psicologia Clinica dello Sviluppo, 2, pp. 319-326. , [,]; 
Ranieri, F., Andreoli, M., Bellagamba, E., Franchi, E., Stoppielli, M., Adolescents between school dropout and social withdrawal: The phenomenon of “hikikomori” in Arezzo (2015) Il Cesalpino, 14, pp. 13-17. , [,]; 
Reeve, B.B., Hays, R.D., Bjorner, J.K., Cook, K.F., Crane, P.K., Teresi, J.A., Thissen, D., Cella, D., Psychometric evaluation and calibration of health related quality of life item banks: Plans for the patient-reported outcomes measurement information system (PROMIS) (2007) Medical Care, 45 (5), pp. S22-S31; 
Saitō, T., (1998) Shakaiteki Hikikomori: Owaranai Shishunki (Social withdrawal: A never ending adolescence), , PHP Kenkyujo, [,]; 
Saitō, T., (2010) Hikikomori no hyouka shien ni kansuru gaidorain (Guideline on evaluation and support of hikikomori), , Ministry of Health, Labour & Welfare, [,]; 
Sakamoto, N., Martin, R.G., Kumano, H., Kuboki, T., Al-Adawi, S., Hikikomori, is it a culture-reactive or culture-bound syndrome? Nidotherapy and a clinical vignette from Oman (2005) International Journal of Social Psychiatry, 35 (2), pp. 191-198; 
Sarchione, F., Santacroce, R., Corbo, M., Lupi, M., Marinotti, G., Di Giannantonio, M., Hikikomori, clinical and psychopathological issues (2014) European Psychiatry, 30, pp. 28-31; 
Schermelleh-Engel, K., Moosbrugger, H., Muller, H., Evaluating the fit of structural equation models: Tests of significance and goodness-of-fit models (2003) Methods of Psychological Research – Online, 8, pp. 23-74; 
Shibata, Y., Examination of the reliability and validity of the Sensation Seeking Scale for Adolescents (2008) The Japanese Journal of Personality, 16 (2), pp. 198-208. , (柴田由己 [,])., [,]; 
Smith, K., Stagnant youth: The NEET, freeter, and hikikomori phenomena (2015) Post Bubble Culture: Research on Contemporary Japan, , http://postbubbleculture.blogs.wm.edu/category/postings_gnc/page/2/, 12, March, 2020, Retrieved, from; 
Stautz, K., Cooper, A., Impulsivity-related personality traits and adolescent alcohol use: A meta-analytic review (2013) Clinical Psychology Review, 33 (4), pp. 574-592; 
Stip, E., Thibault, A., Beauchamp-Chatel, A., Kisely, S., Internet addiction, hikikomori syndrome, and the prodromal phase of psychosis (2016) Frontiers in Psychiatry, 7, p. 6; 
Suwa, M., Suzuki, K., The phenomenon of “hikikomori”(social withdrawal) and the socio-cultural situation in Japan today (2013) Journal of Psychopathology, 19, pp. 191-198; 
Suwa, M., Suzuki, K., Hara, K., Family features in primary social withdrawal among young adults (2003) Psychiatry and Clinical Neuroscience, 57, pp. 586-594; 
Tajan, N., Social withdrawal and psychiatry: A comprehensive review of hikikomori (2015) Neuropsychiatrie de l’Enfance et de l’Adolescence, 63 (5), pp. 324-331; 
Tajan, M., Yukiko, H., Pionniè-Dax, N., Hikikomori: The Japanese Cabinet Office’s 2016 Survey of Acute Social Withdrawal (2017) The Asia-Pacific Journal, 15 (5), p. 5017; 
Tateno, M., Park, T.W., Kato, T.A., Umene-Nakano, W., Saitō, T., Hikikomori as a possible clinical term in psychiatry: A questionnaire survey (2012) BMC Psychiatry, 12, p. 169; 
Taylor, D., Critical policy evaluation and the questions of values: A psychosocial approach (2006) Critical Social Policy, 26 (1), pp. 243-267; 
Teo, A.R., A new form of social withdrawal: A review of hikikomori (2010) International Journal of Social Psychiatry, 56, pp. 178-185; 
Teo, A.R., Social isolation associated with depression: A case report of hikikomori (2012) International Journal of Social Psychiatry, 198, pp. 339-341; 
Teo, A.R., Chen, J.I., Kubo, H., Katsuki, R., Sato-Kasai, M., Shimokawa, N., Hayakawa, K., Kato, T.A., Development and validation of the 25-item Hikikomori Questionnaire (HQ 25) (2018) Psychiatry and Clinical Neurosciences, 72, pp. 780-788; 
Teo, A.R., Fetters, M.D., Stufflebam, K., Tateno, M., Balhara, Y., Choi, T.Y., Kanba, S., Kato, T.A., Identification of the hikikomori syndrome of social withdrawal: Psychosocial features and treatment preferences in four countries (2015) International Journal of Social Psychiatry, 61, pp. 64-72; 
Teo, A.R., Gaw, A.C., Hikikomori, a Japanese culture-bound syndrome of social withdrawal? (2010) The Journal of Nervous and Mental Diseases, 198, pp. 444-449; 
Terasaki, M., Shiomi, K., Kishimoto, Y., Hiraoka, K., A Japanese version of the Sensation-Seeking Scale (1987) The Japanese Journal of Psychology, 58 (1), pp. 4-48. , (寺崎正治・塩見邦雄・岸本一・ 岡清志 [,])., [,]; 
Toivonen, T., Norasakkunkit, V., Uchida, Y., Unable to conform, unwilling to rebel? Youth, culture, and motivation in globalizing Japan (2011) Frontiers in Psychology, 2, p. 207; 
Uchida, C., Apathetic and withdrawing students in Japanese universities―with regard to hikikomori and student apathy (2010) Journal of Medical and Dental Sciences, 57 (1), pp. 95-108; 
Uchida, Y., Norasakkunkit, V., The NEET and Hikikomori spectrum: Assessing the risks and consequences of becoming culturally marginalized (2015) Frontiers in Psychology, 6. , 1117; 
Umeda, M., Kawakami, N., World Mental Health Japan Survey Group 2002–2006. Association of childhood family environments with the risk of social withdrawal (‘hikikomori’) in the community population in Japan (2012) Psychiatry and Clinical Neuroscience, 66, pp. 121-129; 
Watts, J., Public health experts concerned about ‘hikikomori’ (2002) The Lancet, 359, p. 1131; 
Zuckerman, M., (1979) Sensation seeking: Beyond the optimal level of arousal, , Lawrence Erlbaum Associates; 
Zuckerman, M., Eysenck, S.B.G., Eysenck, H.J., Sensation seeking in England and America: Cross-cultural, age, and sex comparisons (1978) Journal of Consulting and Clinical Psychology, 46, pp. 139-149
UR  - https://www.scopus.com/inward/record.uri?eid=2-s2.0-85096779427&doi=10.1177%2f0020764020975800&partnerID=40&md5=cb7e7fb2d351ab95cb5bcab653da981e
ER  - 

TY  - JOUR
TI  - Hikikomori in Brazil: Context, clinical characteristics, and challenges
T2  - International Journal of Social Psychiatry
J2  - Int. J. Soc. Psychiatry
PY  - 2022
DO  - 10.1177/00207640221120363
SN  - 00207640 (ISSN) 
AU  - Roza, T.H.
AU  - Paim Kessler, F.H.
AU  - Cavalcante Passos, I.
AD  - Laboratory of Molecular Psychiatry, Centro de Pesquisa Experimental and Centro de Pesquisa Clínica, Hospital de Clínicas de Porto Alegre, Brazil
AD  - Instituto Nacional de Ciência e Tecnologia Translacional em Medicina, Porto Alegre, Brazil
AD  - Department of Psychiatry, School of Medicine, Graduate Program in Psychiatry and Behavioral Sciences, Universidade Federal do Rio Grande do Sul, Porto Alegre, Brazil
PB  - SAGE Publications Ltd
N1  - Export Date: 9 November 2022
M3  - Letter
DB  - Scopus
N1  - CODEN: IJSPA
LA  - English
N1  - Correspondence Address: Roza, T.H.; Laboratory of Molecular Psychiatry, Brazil; email: roza.h.thiago@gmail.com
N1  - References: Figueiredo, M.G., (2013) Geração canguru ninho cheio: Filhos adultos morando na casa dos pais, , nVersos; 
Gondim, F.A.A., Aragão, A.P., Holanda Filha, J.G., Messias, E.L.M., Hikikomori in Brazil: 29 years of voluntary social withdrawal (2017) Asian Journal of Psychiatry, 30, pp. 163-164; 
(2016) Síntese dos Indicadores Sociais: uma análise das condições de vida da população brasileira, , Instituto Brasileiro de Geografia e Estatística; 
Kato, T.A., Kanba, S., Teo, A.R., Hikikomori: Multidimensional understanding, assessment, and future international perspectives (2019) Psychiatry and Clinical Neurosciences, 73 (8), pp. 427-440; 
Kato, T.A., Kanba, S., Teo, A.R., Defining pathological social withdrawal: Proposed diagnostic criteria for hikikomori (2020) World Psychiatry: Official Journal of the World Psychiatric Association, 19 (1), pp. 116-117; 
Kato, T.A., Shinfuku, N., Sartorius, N., Kanba, S., Are Japan’s hikikomori and depression in young people spreading abroad? (2011) The Lancet, 378 (9796), p. 1070; 
Kato, T.A., Shinfuku, N., Tateno, M., Internet society, internet addiction, and pathological social withdrawal: The chicken and egg dilemma for internet addiction and hikikomori (2020) Current Opinion in Psychiatry, 33 (3), pp. 264-270; 
Li, T.M.H., Wong, P.W.C., Youth social withdrawal behavior (hikikomori): A systematic review of qualitative and quantitative studies (2015) The Australian and New Zealand Journal of Psychiatry, 49 (7), pp. 595-609; 
Neri, M., (2021) Juventudes, Educação e Trabalho: Impactos da Pandemia nos Nem-Nem, , Fundação Getúlio Vargas; 
Nonaka, S., Takeda, T., Sakai, M., Who are hikikomori? Demographic and clinical features of hikikomori (prolonged social withdrawal): A systematic review (2022) The Australian and New Zealand Journal of Psychiatry, , 48674221085917; 
Orsolini, L., Bellagamba, S., Volpe, U., Kato, T.A., Hikikomori and modern-type depression in Italy: A new phenotypical trans-cultural characterization? (2022) The International Journal of Social Psychiatry, 68 (5), pp. 1010-1017; 
Prioste, C.D., Siqueira, R.C.D., Fetichismo virtual na vida de um hikikomori brasileiro: Um estudo de caso (2019) Doxa Revista Brasileira de Psicologia E Educação, 21 (1), pp. 4-16; 
Roza, T.H., Spritzer, D.T., Gadelha, A., Passos, I.C., Hikikomori and the COVID-19 pandemic: Not leaving behind the socially withdrawn (2020) Revista Brasileira de Psiquiatria (Sao Paulo, Brazil: 1999), 43 (1), pp. 114-116; 
Roza, T.H., Spritzer, D.T., Lovato, L.M., Passos, I.C., Multimodal treatment for a Brazilian case of hikikomori (2020) Revista Brasileira de Psiquiatria (Sao Paulo, Brazil: 1999), 42 (4), pp. 455-456. , https://doi.org/10.1590/1516-4446-2020-0804
UR  - https://www.scopus.com/inward/record.uri?eid=2-s2.0-85137014431&doi=10.1177%2f00207640221120363&partnerID=40&md5=5b19e2370d1c3c5295a2d827cc1b0867
ER  - 

TY  - JOUR
TI  - What has happened to desire? The BwO of the Hikikomori
T2  - Educational Philosophy and Theory
J2  - Educ.Philos. Theor.
PY  - 2022
DO  - 10.1080/00131857.2022.2111255
SN  - 00131857 (ISSN) 
AU  - Bradley, J.P.N.
AD  - Faculty of Foreign Languages, Teikyo University, Tokyo, Japan
AB  - In this experimental piece of writing I want to think about the pedagogy of contact and the plight of the hikikomori or social recluse in Japan. I am interested in exploring how the hikikomori practices a kind of contactlessness or what I will call a deadly ipseity of desire. What does it mean to resist contact, to be without contact, to be without desire? What does it mean to risk contact, to risk being tactile with the other, to risk affirming one’s desires? I want to generate a discussion about what has happened to desire, to its promise and possibility and why it is so difficult to anticipate or forecast what is to come. For me the BwO of hikikomori is the ruin of desire, the collapse of desire, a disaster of desire. I am pursuing a line of thought which highlights the loss of the possibility of processual schizophrenic breakthrough and in its place the becoming-autistic of the self, the perilous breakdown of the self. © 2022 Philosophy of Education Society of Australasia.
KW  - autism
KW  - Deleuze
KW  - Desire
KW  - hikikomori
KW  - Reich
PB  - Routledge
N1  - Export Date: 9 November 2022
M3  - Article
DB  - Scopus
LA  - English
N1  - Correspondence Address: Bradley, J.P.N.; Faculty of Foreign Languages, Japan; email: joff@main.teikyo-u.ac.jp
N1  - References: Berardi, F., (2009) Precarious rhapsody: Semiocapitalism and the pathologies of the post -alpha generation, , Minor Compositions; 
Berardi, F., (2014) Phenomenology of the end: Cognition and sensibility in the transition from conjunctive to connective mode of social communication. [PhD thesis, , Aalto University; 
Berardi, F., (2015) Heroes, , Verso; 
Berardi, F., (2020), https://autonomies.org/2020/09/franco-bifo-berardi-the-struggle-for-new-subjectivities/, Respiración umbral: virus y literatura [Threshold breathing: Virus and literature]. Virtual conference; Berardi, F., Beyond the breakdown: Three meditations on a possible aftermath (2020) e-Flux Conversations, 31; 
Berardi, F., (2021) The third unconscious, , Verso Books; 
Choi, T.Y., Hikikomori outside Japan (2021) Asia-Pacific Psychiatry, 13; 
Csikszentmihalyi, M., (1990) Flow: The psychology of optimal experience, , Harper & Row; 
Davis, M.J., (2002), The Rosen method: Coming alive and staying alive the 21st century., iUniverse; Deleuze, G., Guattari, F., (1983) Anti-Oedipus: Capitalism and schizophrenia, , Athlone Press; 
Deleuze, G., Guattari, F., (1987) A thousand plateaus: Capitalism and schizophrenia, , University of Minnesota Press; 
Deleuze, G., (2001) Pure immanence: Essays on a life, , Zone Books; 
Featherstone, M., Chaosmic spasm: Guattari, Stiegler, Berardi, and the digital apocalypse (2016) CM Komunikacija i mediji, 11 (38), pp. 243-268; 
Guattari, F., (1984) Molecular revolution: Psychiatry and politics, , Puffin Books; 
Guattari, F., (1995) Chaosmosis: An ethico-aesthetic paradigm, , Indiana University Press; 
Guattari, F., (2013) Qu'est-ce que l'écosophie?, , Lectures, Les livres; 
Kato, T., Psychiatric conditions that co-occur with hikikomori (2021) Asia-Pacific Psychiatry, 13; 
Lingis, A., (1985) Libido: The French existential theories, , Indiana University Press; 
Lingis, A., Joy in dying (1996) Graduate Faculty Philosophy Journal, 19 (1), pp. 99-112; 
Lingis, A., (1998) The imperative, , Indiana University Press; 
Lingis, A., Contact: Tact and caress (2007) Journal of Phenomenological Psychology, 38 (1), pp. 1-6. , https://doi.org/; 
Lingis, A., (2018) The Alphonso Lingis reader, , University of Minnesota Press; 
Parnas, J., Sass, L.A., Self, solipsism, and schizophrenic delusions (2001) Philosophy, Psychiatry, & Psychology, 8 (2), pp. 101-120. , https://doi.org/; 
Parnas, J., Henriksen, M.G., Disordered self in the schizophrenia spectrum: A clinical and research perspective (2014) Harvard Review of Psychiatry, 22 (5), pp. 251-265. , https://doi.org/; 
Reich, W., (1970) The mass psychology of fascism, , Macmillan; 
Reich, W., (1973) The cancer biopathy, 2. , Macmillan; 
Reich, W., (1980) Character analysis, , Macmillan; 
Reich, W., (1986) The function of the orgasm: Discovery of the Orgone, 1. , Macmillan; 
Saitō, T., (2013) Hikikomori, , University of Minnesota Press; 
Sass, L.A., Parnas, J., Schizophrenia, consciousness, and the self (2003) Schizophrenia Bulletin, 29 (3), pp. 427-444. , https://doi.org/; 
Snir, I., Making sense in education: Deleuze on thinking against common sense (2018) Educational Philosophy and Theory, 50 (3), pp. 299-311. , https://doi.org/; 
Stiegler, B., (2013) Uncontrollable societies of disaffected individuals, , Cambridge University Press; 
Stiegler, B., The proletarianization of sensibility (2017) Boundary, 2 (44), pp. 15-18; 
Szasz, T.S., Schizophrenia: The sacred symbol of psychiatry (1976) The British Journal of Psychiatry, 129 (4), pp. 308-316. , https://doi.org/; 
Theweleit, K., (1987) Male fantasies: Women, floods, bodies, history, 1. , University of Minnesota Press; 
Theweleit, K., (1989) Male fantasies: Male bodies–psychoanalyzing the white terror, 2. , University of Minnesota Press; 
Zielenziger, M., (2007) Shutting out the sun: How Japan created its own lost generation, , Vintage
UR  - https://www.scopus.com/inward/record.uri?eid=2-s2.0-85136473198&doi=10.1080%2f00131857.2022.2111255&partnerID=40&md5=ea5f047b7a248db459cf39feb2133759
ER  - 

TY  - JOUR
TI  - Risk factors of hikikomori among office workers during the COVID-19 pandemic: A prospective online survey
T2  - Current Psychology
J2  - Curr. Psychol.
PY  - 2022
DO  - 10.1007/s12144-022-03446-8
SN  - 10461310 (ISSN) 
AU  - Kubo, H.
AU  - Katsuki, R.
AU  - Horie, K.
AU  - Yamakawa, I.
AU  - Tateno, M.
AU  - Shinfuku, N.
AU  - Sartorius, N.
AU  - Sakamoto, S.
AU  - Kato, T.A.
AD  - Department of Neuropsychiatry, Graduate School of Medical Sciences, Kyushu University, 3-1-1 Maidashi Higashi-Ku, Fukuoka, 812-8582, Japan
AD  - Department of Health and Human Services, Faculty of Medical and Welfare, Tohoku Bunka Gakuen University, Miyagi, Japan
AD  - Department of Psychology, College of Humanities and Sciences, Nihon University, Tokyo, Japan
AD  - Tokiwa Child Development Center, Tokiwa Hospital, Sapporo, Japan
AD  - Department of Neuropsychiatry, School of Medicine, Sapporo Medical University, Sapporo, Japan
AD  - School of Human Sciences, Seinan Gakuin University, Fukuoka, Japan
AD  - Association for the Improvement of Mental Health Programmes, Geneva, Switzerland
AB  - The global pandemic of COVID-19 has forced people to restrict their outings. In Japan, self-restraint behavior (SRB) has been requested by the government, and some of those decreasing their outings may shift to pathological social withdrawal; hikikomori. The purpose of this study was to examine the risk factors of hikikomori conducting an online prospective survey. An online survey was conducted in June 2020 and December 2020; (1) SRB-related indicators (degree of SRB, motivation for SRB, stigma and self-stigma toward COVID-19, anxiety and depressive feelings toward COVID-19) and (2) general mental health (hikikomori tendency, depressive symptoms, modern type depression (MTD) tendency, internet addiction) were collected. A cross-lagged effects model was performed to examine the association between these variables. Lack of emotional support and lack of socialization in June 2020 increased isolation in December 2020. Besides, MTD and hikikomori interacted with each other. Interestingly, although hikikomori tendency increased depressive tendencies, SRB itself did not have a significant path on any mental health-related variables. Poor interpersonal relationships, rather than SRB per se, are suggested to be a risk factor for increased isolation among office workers in the COVID-19 pandemic. Appropriate early interventions such as interpersonal or emotional support may prevent the transition to pathological hikikomori. The association between MTD and hikikomori seems to reveal the interesting possibility that MTD is a gateway to increased risk of hikikomori, and that hikikomori is a gateway to MTD as well. Future research is required to elucidate the relationship between hikikomori and MTD. © 2022, The Author(s).
KW  - COVID-19 pandemic
KW  - Hikikomori (pathological social withdrawal)
KW  - Modern-type depression (MTD)
KW  - Office workers
KW  - Self-restraint behavior
PB  - Springer
N1  - Export Date: 9 November 2022
M3  - Article
DB  - Scopus
LA  - English
N1  - Correspondence Address: Kato, T.A.; Department of Neuropsychiatry, 3-1-1 Maidashi Higashi-Ku, Japan; email: kato.takahiro.015@m.kyushu-u.ac.jp
N1  - References: Akbari, M., Seydavi, M., Zamani, E., Nikčević, A.V., Spada, M.M., The Persian COVID-19 Anxiety Syndrome Scale (C-19ASS): Psychometric properties in a general community sample of Iranians (2021) Clinical Psychology & Psychotherapy; 
Chan, H.Y., Lo, T.W., Quality of life of the hidden youth in Hong Kong (2014) Applied Research in Quality of Life, 9 (4), pp. 951-969; 
Chong, S.S.C., Chan, K.M., A case study of a Chinese ‘hikikomori’ in Canada: Theorizing the process of hikikomorization (2012) The Journal of Special Education and Rehabilitation, 13 (3-4), p. 99; 
Colle, R., Ait Tayeb, A.E.K., de Larminat, D., Commery, L., Boniface, B., Lasica, P.A., Gressier, F., Corruble, E., Short-term acceptability by patients and psychiatrists of the turn to psychiatric teleconsultation in the context of the COVID-19 pandemic (2020) Psychiatry and Clinical Neurosciences, 74 (8), pp. 443-444. , https://doi.org/10.1111/pcn.13081; 
Connor, K.M., Kobak, K.A., Churchill, L.E., Katzelnick, D., Davidson, J.R., Mini-SPIN: A brief screening assessment for generalized social anxiety disorder (2001) Depression and Anxiety, 14 (2), pp. 137-140; 
Doi, T., (1971) The anatomy of dependence, , Koubundou Publishers Inc; 
Gaebel, W., Stricker, J., E-mental health options in the COVID-19 pandemic and beyond (2020) Psychiatry and Clinical Neurosciences, 74 (8), pp. 441-442; 
Giorgi, G., Lecca, L.I., Alessio, F., Finstad, G.L., Bondanini, G., Lulli, L.G., Arcangeli, G., Mucci, N., COVID-19-related mental health effects in the workplace: a narrative review (2020) International Journal of Environmental Research and Public Health, 17 (21), p. 7857. , https://doi.org/10.3390/ijerph17217857; 
Gostin, L.O., Wiley, L.F., Governmental public health powers during the COVID-19 pandemic: Stay-at-home orders, business closures, and travel restrictions (2020) JAMA, 323 (21), pp. 2137-2138; 
Hamadani, J.D., Hasan, M.I., Baldi, A.J., Hossain, S.J., Shiraji, S., Bhuiyan, M.S.A., Mehrin, S.F., Pasricha, S.R., Immediate impact of stay-at-home orders to control COVID-19 transmission on socioeconomic conditions, food insecurity, mental health, and intimate partner violence in Bangladeshi women and their families: An interrupted time series (2020) The Lancet Global Health, 8 (11). , https://doi.org/10.1016/s2214-109x(20)30366-1, e1380-e1389; 
Higuchi, S., Mihara, S., Kitayuguchi, T., Miyakoshi, H., Ohi, M., Maezono, M., Nishimura, K., Matsuzaki, T., Prolonged use of internet and gaming among treatment seekers arising out of social restrictions related to COVID-19 pandemic (2020) Psychiatry and Clinical Neurosciences, 74 (11), pp. 607-608. , https://doi.org/10.1111/pcn.13127; 
Horino, M., Mori, K., The effects of achievement motivation on relationships between depression and social support (1991) The Japanese Journal of Educational Psychology, 39 (3), pp. 308-315; 
Imai, H., Takamatsu, T., Mitsuya, H., Yoshizawa, H., Mitsuya, H., Furukawa, T.A., The characteristics and social functioning of pathological social withdrawal, “hikikomori”, in a secondary care setting: A one-year cohort study (2020) BMC Psychiatry, 20 (1), pp. 1-11; 
Kashihara, J., Yamakawa, I., Kameyama, A., Muranaka, M., Taku, K., Sakamoto, S., Perceptions of traditional and modern types of depression: A cross-cultural vignette survey comparing Japanese and American undergraduate students (2019) Psychiatry and Clinical Neurosciences, 73 (8), pp. 441-447; 
Kato, T.A., Kanba, S., Modern-type depression as an “adjustment” disorder in Japan: The intersection of collectivistic society encountering an individualistic performance-based system (2017) American Journal of Psychiatry, 174 (11), pp. 1051-1053; 
Kato, T.A., Shinfuku, N., Fujisawa, D., Tateno, M., Ishida, T., Akiyama, T., Sartorius, N., Kanba, S., Introducing the concept of modern depression in Japan; An international case vignette survey (2011) Journal of Affective Disorders, 135 (1-3), pp. 66-76. , https://doi.org/10.1016/j.jad.2011.06.030; 
Kato, T.A., Shinfuku, N., Sartorius, N., Kanba, S., Are Japan’s hikikomori and depression in young people spreading abroad? (2011) The Lancet, 378 (9796), p. 1070; 
Kato, T.A., Tateno, M., Shinfuku, N., Fujisawa, D., Teo, A.R., Sartorius, N., Akiyama, T., Kanba, S., Does the ‘hikikomori’ syndrome of social withdrawal exist outside Japan? A preliminary international investigation (2012) Social Psychiatry and Psychiatric Epidemiology, 47 (7), pp. 1061-1075. , https://doi.org/10.1007/s00127-011-0411-7; 
Kato, T.A., Hashimoto, R., Hayakawa, K., Kubo, H., Watabe, M., Teo, A.R., Kanba, S., Multidimensional anatomy of ‘modern type depression’ in Japan: A proposal for a different diagnostic approach to depression beyond the DSM-5 (2016) Psychiatry and Clinical Neurosciences, 70 (1), pp. 7-23; 
Kato, T.A., Kanba, S., Teo, A.R., A 39-year-old “adultolescent”: Understanding social withdrawal in Japan (2016) American Journal of Psychiatry, 173 (2), pp. 112-114; 
Kato, T.A., Kanba, S., Teo, A.R., Hikikomori: Experience in Japan and international relevance (2018) World Psychiatry, 17 (1), pp. 105-106; 
Kato, T.A., Kanba, S., Teo, A.R., Hikikomori: Multidimensional understanding, assessment, and future international perspectives (2019) Psychiatry and Clinical Neurosciences, 73 (8), pp. 427-440; 
Kato, T.A., Katsuki, R., Kubo, H., Shimokawa, N., Sato-Kasai, M., Hayakawa, K., Kuwano, N., Kanba, S., Development and validation of the 22-item Tarumi’s modern-type depression trait scale: Avoidance of social roles, complaint, and low self-esteem (TACS-22) (2019) Psychiatry and Clinical Neurosciences, 73 (8), pp. 448-457. , https://doi.org/10.1111/pcn.12842; 
Kato, T.A., Kanba, S., Teo, A.R., Defining pathological social withdrawal: proposed diagnostic criteria for hikikomori (2020) World Psychiatry, 19 (1), pp. 116-117; 
Kato, T.A., Sartorius, N., Shinfuku, N., Forced social isolation due to COVID-19 and consequent mental health problems: Lessons from hikikomori (2020) Psychiatry and Clinical Neurosciences, 74 (9), pp. 506-507; 
Kato, T.A., Shinfuku, N., Tateno, M., Internet society, internet addiction, and pathological social withdrawal: The chicken and egg dilemma for internet addiction and hikikomori (2020) Current Opinion in Psychiatry, 33 (3), pp. 264-270; 
Katsuki, R., Kubo, H., Yamakawa, I., Shinfuku, N., Sartorius, N., Sakamoto, S., Kato, T.A., Association between self-restraint behavior, stigma and depressive tendency in office workers during the covid-19 pandemic in Japan—self-restraint behavior and depression during the covid-19 (2021) Psychiatry International, 2 (3), pp. 300-309; 
Kondo, N., Sakai, M., Kuroda, Y., Kiyota, Y., Kitabata, Y., Kurosawa, M., General condition of hikikomori (Prolonged social withdrawal) in Japan: Psychiatric diagnosis and outcome in mental health welfare centres (2013) International Journal of Social Psychiatry, 59 (1), pp. 79-86. , https://doi:https://doi.org/10.1177/0020764011423611; 
Koyama, A., Miyake, Y., Kawakami, N., Tsuchiya, M., Tachimori, H., Takeshima, T., Lifetime prevalence, psychiatric comorbidity and demographic correlates of “hikikomori” in a community population in Japan (2010) Psychiatry Research, 176 (1), pp. 69-74; 
Kubo, H., Urata, H., Sakai, M., Nonaka, S., Kishimoto, J., Saito, K., Tateno, M., Kato, T.A., Development of a 3-day intervention program for family members of hikikomori sufferers (2021) Japanese Psychological Research., , https://doi.org/10.1111/jpr.12368; 
Kubo, H., Urata, H., Sakai, M., Nonaka, S., Saito, K., Tateno, M., Kobara, K., Kato, T.A., Development of 5-day hikikomori intervention program for family members: A single-arm pilot trial (2020) . Heliyon, 6 (1). , https://doi.org/10.1016/j.heliyon.2019.e03011; 
Lai, C.M., Mak, K.K., Cheng, C., Watanabe, H., Nomachi, S., Bahar, N., Young, K.S., Griffiths, M.D., Measurement invariance of the internet addiction test among Hong Kong, Japanese, and Malaysian adolescents (2015) . Cyberpsychology, Behavior, and Social Networking, 18 (10), pp. 609-617. , https://doi.org/10.1089/cyber.2015.0069; 
Li, D.J., Ko, N.Y., Chen, Y.L., Wang, P.W., Chang, Y.P., Yen, C.F., Confidence in coping with COVID-19 and its related factors among the public in Taiwan (2020) Psychiatry and Clinical Neurosciences, 74 (11), pp. 608-610; 
Li, T.M., Leung, C.S., Exploring student mental health and intention to use online counselling in Hong Kong during the COVID-19 pandemic (2020) Psychiatry and Clinical Neurosciences, 74 (10), pp. 564-565; 
Li, T.M., Wong, P.W., Youth social withdrawal behavior (hikikomori): A systematic review of qualitative and quantitative studies (2015) Australian & New Zealand Journal of Psychiatry, 49 (7), pp. 595-609; 
Mak, K.K., Lai, C.M., Watanabe, H., Kim, D.I., Bahar, N., Ramos, M., Young, K.S., Cheng, C., Epidemiology of internet behaviors and addiction among adolescents in six Asian countries (2014) Cyberpsychology, Behavior, and Social Networking, 17 (11), pp. 720-728. , &, (,).,., (,)., https://doi.org/10.1089/cyber.2014.0139; 
Malagón-Amor, Á., Córcoles-Martínez, D., Martín-López, L.M., Pérez-Solà, V., Hikikomori in Spain: A descriptive study (2015) International Journal of Social Psychiatry, 61 (5), pp. 475-483; 
Malagón-Amor, Á., Martín-López, L.M., Córcoles, D., González, A., Bellsolà, M., Teo, A.R., Bulbena, A., Bergé, D., Family features of social withdrawal syndrome (Hikikomori) (2020) Frontiers in Psychiatry, 11, p. 138. , https://doi.org/10.3389/fpsyt.2020.00138; 
Miki, T., Yamamoto, S., Inoue, Y., Fukunaga, A., Islam, Z., Ishiwari, H., Ishii, M., Mizoue, T., Association between living with others and depressive symptoms in Japanese hospital workers during the COVID-19 pandemic (2021) . Psychiatry and Clinical Neurosciences, 75 (4), pp. 148-149. , https://doi.org/10.1111/pcn.13206; 
Muranaka, M., Yamakawa, I., Sakamoto, S., Development of the Interpersonal Sensitivity/Privileged Self scale: The measurement of a psychological characteristic related to “modern-type depression (2017) Shinrigaku Kenkyu, 87 (6), pp. 622-632. , (in Japanese; 
Muramatsu, K., Kamijima, K., Yoshida, M., Otsubo, T., Miyaoka, H., Muramatsu, Y., Gejyo, F., The patient health questionnaire, Japanese version: Validity according to the mini-international neuropsychiatric interview–plus (2007) Psychological Reports, 101 (3), pp. 952-960; 
Nagata, T., Nakajima, T., Teo, A.R., Yamada, H., Yoshimura, C., Psychometric properties of the Japanese version of the Social Phobia Inventory (2013) Psychiatry and Clinical Neurosciences, 67 (3), pp. 160-166; 
Neill, E., Meyer, D., Toh, W.L., van Rheenen, T.E., Phillipou, A., Tan, E.J., Rossell, S.L., Alcohol use in Australia during the early days of the COVID-19 pandemic: Initial results from the COLLATE project (2020) Psychiatry and Clinical Neurosciences, 74 (10), pp. 542-549; 
Nishi, D., Uehara, R., Yoshikawa, E., Sato, G., Ito, M., Matsuoka, Y., Culturally sensitive and universal measure of resilience for Japanese populations: Tachikawa Resilience Scale in comparison with Resilience Scale 14-item version (2013) Psychiatry and Clinical Neurosciences, 67 (3), pp. 174-181; 
Nonaka, S., Sakai, M., Psychological factors associated with social withdrawal (hikikomori) (2021) Psychiatry Investigation, 18 (5), p. 463; 
Norasakkunkit, V., Uchida, Y., To conform or to maintain self-consistency? Hikikomori risk in Japan and the deviation from seeking harmony (2014) Journal of Social and Clinical Psychology, 33 (10), pp. 918-935; 
Pignon, B., Gourevitch, R., Tebeka, S., Dubertret, C., Cardot, H.D., Masson, V., Trebalag, A.K., Pham-Scottez, A., Dramatic reduction of psychiatric emergency consultations during lockdown linked to COVID-19 in Paris and suburbs (2020) Psychiatry and Clinical Neurosciences, 74 (10), pp. 557-559. , https://doi.org/10.1111/pcn.13104; 
Pfefferbaum, B., North, C.S., Mental health and the Covid-19 pandemic (2020) New England Journal of Medicine, 383 (6), pp. 510-512; 
R: A language and environment for statistical computing (2021) R Foundation for Statistical Computing, Vienna, Austria, , https://www.R-project.org/; 
Rooksby, M., Furuhashi, T., McLeod, H.J., Hikikomori: a hidden mental health need following the COVID-19 pandemic (2020) World Psychiatry, 19 (3), pp. 399-400; 
Rosseel, Y., lavaan: An R package for structural equation modeling (2012) Journal of Statistical Software, 48 (2), pp. 1-36; 
Rosseel, Y., (2014) The lavaan tutorial, , Ghent University; 
Sakamoto, S., Saku, H., How has the mental and physical condition of unmarried office workers working for large companies changed with the introduction of telework? - Comparison of two surveys conducted before and after the corona epidemic (2021) The Japanese Journal of Stress Sciences., 35 (3), pp. 238-243. , (in Japanese; 
Saito, K., Guidelines for assessment and support of hikikomori (2010) Ministry of Health, Labour, and Welfare, , https://www.mhlw.go.jp/file/06-Seisakujouhou-12000000-Shakaiengokyoku-Shakai/0000147789.pdf; 
Sasaki, N., Kuroda, R., Tsuno, K., Kawakami, N., Workplace responses to COVID-19 associated with mental health and work performance of employees in Japan (2020) Journal of Occupational Health, 62 (1); 
Shima, S., Shikano, T., Kitamura, T., Asai, M., New self-rating scales for depression (1985) Seishin Igaku, 27 (6), pp. 717-723. , (in Japanese; 
Stavridou, A., Stergiopoulou, A.A., Panagouli, E., Mesiris, G., Thirios, A., Mougiakos, T., Troupis, T., Tsitsika, A., Psychosocial consequences of COVID-19 in children, adolescents and young adults: A systematic review (2020) Psychiatry and Clinical Neurosciences, 74 (11), pp. 615-616. , https://doi.org/10.1111/pcn.13134; 
Tang, Q., Wang, Y., Li, J., Luo, D., Hao, X., Xu, J., Effect of repeated home quarantine on anxiety, depression, and PTSD symptoms in a Chinese population during the COVID-19 pandemic: A cross-sectional study (2022) Frontiers in Psychiatry, 13; 
Tateno, M., Park, T.W., Kato, T.A., Umene-Nakano, W., Saito, T., Hikikomori as a possible clinical term in psychiatry: A questionnaire survey (2012) BMC Psychiatry, 12 (1), pp. 1-7; 
Tateno, M., Teo, A.R., Ukai, W., Kanazawa, J., Katsuki, R., Kubo, H., Kato, T.A., Internet addiction, smartphone addiction, and Hikikomori trait in Japanese young adult: Social isolation and social network (2019) Frontiers in Psychiatry, 10, p. 455; 
Teo, A.R., Chen, J.I., Kubo, H., Katsuki, R., Sato-Kasai, M., Shimokawa, N., Hayakawa, K., Kato, T.A., Development and validation of the 25-item Hikikomori Questionnaire (HQ-25) (2018) Psychiatry and Clinical Neurosciences, 72 (10), pp. 780-788. , https://doi.org/10.1111/pcn.12691; 
Teo, A.R., Fetters, M.D., Stufflebam, K., Tateno, M., Balhara, Y., Choi, T.Y., Kanba, S., Kato, T.A., Identification of the hikikomori syndrome of social withdrawal: Psychosocial features and treatment preferences in four countries (2015) International Journal of Social Psychiatry, 61 (1), pp. 64-72. , &, (, a,).,., (,)., https://doi.org/10.1177/0020764014535758; 
Teo, A.R., Nelson, S., Strange, W., Kubo, H., Katsuki, R., Kurahara, K., Kanba, S., Kato, T.A., Social withdrawal in major depressive disorder: A case-control study of hikikomori in Japan (2020) Journal of Affective Disorders, 274, pp. 1142-1146. , &, (,).,., -,., https://doi.org/10.1016/j.jad.2020.06.011; 
Teo, A.R., Stufflebam, K., Saha, S., Fetters, M.D., Tateno, M., Kanba, S., Kato, T.A., Psychopathology associated with social withdrawal: Idiopathic and comorbid presentations (2015) Psychiatry Research, 228 (1), pp. 182-183; 
Toyoda, H., (2014) Covariance Structure Analysis-R version-, , TokyoTosho Co., Ltd; 
Tull, M.T., Edmonds, K.A., Scamaldo, K.M., Richmond, J.R., Rose, J.P., Gratz, K.L., Psychological outcomes associated with stay-at-home orders and the perceived impact of COVID-19 on daily life (2020) Psychiatry Research, 289; 
Ueda, M., Stickley, A., Sueki, H., Matsubayashi, T., Mental health status of the general population during the COVID-19 pandemic: A cross-sectional national survey in Japan (2020) Psychiatry and Clinical Neurosciences, 74 (9), pp. 505-506; 
Wong, P.W., Potential changes to the hikikomori phenomenon in the wake of the Covid-19 pandemic (2020) Asian Journal of Psychiatry, 54, p. 102288; 
Wong, P.W., Rose, W.M., Li, T.M., Lai, S.L., Ng, H.Y., Fan, W.T., Efficacy of a multicomponent intervention with animal-assisted therapy for socially withdrawn youth in Hong Kong (2019) Society & Animals, 27 (5-6), pp. 614-627; 
Wu, A.F., Ooi, J., Wong, P.W., Catmur, C., Lau, J.Y., Evidence of pathological social withdrawal in non-Asian countries: A global health problem? (2019) The Lancet Psychiatry, 6 (3), pp. 195-196; 
Yong, R., Nomura, K., Hikikomori is most associated with interpersonal relationships, followed by suicide risks: A secondary analysis of a national cross-sectional study (2019) Frontiers in Psychiatry, 10, p. 247; 
Young, K.S., (1998) Caught in the net: How to recognize the signs of internet addiction-and a winning strategy for recovery, , Wiley
UR  - https://www.scopus.com/inward/record.uri?eid=2-s2.0-85135255740&doi=10.1007%2fs12144-022-03446-8&partnerID=40&md5=52489eb34511f71c83803df63690b014
ER  - 

TY  - JOUR
TI  - Examining the hikikomori syndrome in a French sample of hospitalized adolescents with severe social withdrawal and school refusal behavior
T2  - Transcultural Psychiatry
J2  - Transcult. Psychiatry
PY  - 2022
DO  - 10.1177/13634615221111633
SN  - 13634615 (ISSN) 
AU  - Benarous, X.
AU  - Guedj, M.-J.
AU  - Cravero, C.
AU  - Jakubowicz, B.
AU  - Brunelle, J.
AU  - Suzuki, K.
AU  - Cohen, D.
AD  - Child and Adolescent Psychopathology Services, Amiens University Hospital, Amiens, France
AD  - INSERM Unit U1105 Research Group for Analysis of the Multimodal Cerebral Function, University of Picardy Jules Verne (UPJV), Amiens, France
AD  - Department of Child and Adolescent Psychiatry, Pitié-Salpêtrière Hospital, Sorbonne University, Paris, France
AD  - Centre Psychiatrique d'Orientation et d'Accueil, Hôpital Sainte-Anne, Paris, France
AD  - Psychiatry Department, University of Nagoya, Aichi, Nagoya, Japan
AD  - CNRS, UMR 7222, Institute for Intelligent Systems and Robotics, Sorbonne Université, UPMC, Paris, France
AB  - While the term hikikomori (HKM) has spread internationally to describe a chronic and severe form of social withdrawal, its place in current nosography and its transposition into non-Asian cultures are still debated. A retrospective chart review was conducted to determine the rate and the clinical profiles of HKM among a French sample of adolescent inpatients. Data were obtained from 191 adolescents aged 12–18 years (M = 15.0, 44% boys) consecutively admitted in two inpatient units from January 2017 to December 2019. Using a retrospective diagnosis of HKM based on Teo and Gaw's criteria, we compared socio-demographic characteristics, clinical features, and treatment outcomes between HKM patients and those with other forms of social withdrawal and/or school refusal (SW/SR). At admission, 7% of participants met HKM criteria (n = 14, M = 14.3, 64% boys), one out of six adolescents with SW/SR. Among those with SW/SR, HKM + vs. HKM- participants had higher rates of anxiety disorder (Odd Ratio, OR = 35.2) and lower disruptive behavioral disorder (OR = 0.03). A minority of the participants with anxiety and depressive disorders met the HKM criteria (respectively, 15% and 9%), but those with HKM had a longer duration of symptoms, longer hospitalization, and required more daily care facilities at discharge compared to HKM-. While HKM syndrome could not be delimitated from anxiety disorder, it was associated with specific clinical features and treatment outcomes. The clinical characteristics observed were consistent with the features reported in Asian HKM adults, supporting face validity of this clinical concept in adolescent inpatients with different cultural contexts. © The Author(s) 2022.
KW  - adolescent
KW  - anxiety disorder
KW  - hikikomori
KW  - hospitalization
KW  - social withdrawal
PB  - SAGE Publications Ltd
N1  - Export Date: 9 November 2022
M3  - Article
DB  - Scopus
N1  - CODEN: TRPSF
C2  - 35866212
LA  - English
N1  - Correspondence Address: Benarous, X.; Child and Adolescent Psychopathology Services, France; email: Benarous.xavier@chu-amiens.fr
N1  - References: (2013), Diagnostic and statistical manual of mental disorders (5th ed.). American Psychiatric Association; (2021), https://www.afhiki.org/, Homepage of the site of the association; Barzeva, S., Meeus, W., Oldehinkel, A., Social withdrawal in adolescence and early adulthood: Measurement issues, normative development, and distinct trajectories (2019) Journal of Abnormal Child Psychology, 47 (5), p. 865. , https://doi.org/10.1007/s10802-018-0497-4, 879; 
Benarous, X., Cravero, C., Jakubowicz, B., Morales, P., Iancu, C., Pellerin, H., Cohen, D., Durée d’hospitalisation en pédopsychiatrie: Étude rétrospective des facteurs prédictifs sur deux ans en unité d’adolescents et réflexions générales (2020) Neuropsychiatrie de l’enfance et de l'adolescence, 68 (7). , https://doi.org/10.1016/j.neurenf.2020.03.004, 377–383; 
Benarous, X., Garny de La Riviere, S., Guilé, J.-M., Cohen, D., Guedj Bourdiau, M.-J., Retrait pathologique à l'adolescence [Pathological social withdrawal in adolescents] (2020) Santé Mentale, 250, pp. 46-51. , (9; 
Busner, J., Targum, S.D., The clinical global impressions scale: Applying a research tool in clinical practice (2007) Psychiatry (Edgmont), 4 (7), pp. 28-37; 
Chauliac, N., Depraz, P., Pacaut-Troncin, M., Straub, S., Terra, J.L., Psymobile et le phénomène des hikikomori [Psymobile and the phenomenon of the hikikomori] (2015) Soins. Psychiatrie, 298, pp. 30-33. , https://doi.org/10.1016/j.spsy.2015.02.008, (36; 
Chen, X., Culture, types of social withdrawal, and children’s beliefs: An integrative perspective (2015) The British Journal of Developmental Psychology, 33 (2), pp. 174-176. , https://doi.org/10.1111/bjdp.12086; 
Chong, S., Chan, K.M., A case study of a Chinese ‘hikikomorian’ in Canada—Theorizing the process of hikikomorization (2012) Journal of Special Education and Rehabilitation, 13, pp. 99-114. , https://doi.org/10.2478/v10215-011-0028-0, (3-4; 
De Luca, M., (2020) Hikikomori: Retrait et claustration chez les adolescents et jeunes adultes contemporains, , In Elsevier Masson SAS (Ed.), Paris., (. 36(1),.1–14). [37-214-A-60]; 
De Michele, F., Caredda, M., Delle Chiaie, R., Salviati, M., Biondi, M., Hikikomori (): una culture-bound syndrome nell'era del web 2.0. [Hikikomori: A culture-bound syndrome in the web 2.0 era] (2013) Rivista Di Psichiatria, 48 (4), pp. 354-358. , https://doi.org/10.1708/1319.14633; 
Franceschini-Mandel, A., Brunelle, J., Soriano, S., Bodeau, N., Frénet, F., Dubois, J., Périsse, D., Quelle place pour une école dans un hôpital dans le cadre de soins associés au décrochage scolaire (2018) Neuropsychiatrie de L'enfance et de L'adolescence, 66 (1), pp. 22-30. , https://doi.org/10.1016/j.neurenf.2017.05.001; 
Furlong, A., The Japanese hikikomori phenomenon: Acute social withdrawal among young people (2008) Sociological Review, 56 (2), pp. 309-325. , https://doi.org/10.1111/j.1467-954X.2008.00790.x; 
Furtos, J., Contexte de précarité et souffrance psychique: Quelques particularités de la clinique psychosociale (1999) Soins Psychiatrie, 2014. , 11–15; 
Gayral, L., Carrie, J., Bonnet, J., (1953) La claustration, 1, pp. 469-496; 
Germain, M., Guyon, L., Landry, M., Tremblay, J., Brunelle, N., Bergeron, J., (2007); Giannitelli, M., Consoli, A., Raffin, M., Jardri, R., Levinson, D.F., Cohen, D., Laurent-Levinson, C., An overview of medical risk factors for childhood psychosis: Implications for research and treatment (2018) Schizophrenia Research, 192, pp. 39-49. , https://doi.org/10.1016/j.schres.2017.05.011, (2; 
Guedj, M.J., Retrait social du jeune: Phénomène polymorphe et dominantes psychopathologiques. Quelles réponses ? (2017) L'information Psychiatrique, 93 (4), pp. 275-282. , https://doi.org/10.1684/ipe.2017.1626; 
Guedj, M.J., (2019), Paper presented at the Retrait social, Claustration, Hikikomori chez l’adolescent et l’adulte jeune, Groupe Hospitalier Universitaire, Paris; Hattori, Y., Social withdrawal in Japanese youth (2006) Journal of Trauma Practice, 4 (3-4), pp. 181-201. , https://doi.org/10.1300/J189v04n03_01, (, –; 
Jeammet, P., Actualités de l’agir (1985) Nouvelle Revue de Psychanalyse, 31, pp. 201-222; 
Jones, S.H., Thornicroft, G., Coffey, M., Dunn, G., A brief mental health outcome scale-reliability and validity of the global assessment of functioning (GAF) (1995) British Journal of Psychiatry, 166 (5), pp. 654-659. , https://doi.org/10.1192/bjp.166.5.654; 
Kaneko, S., Japan’s ‘socially withdrawn youths’ and time constraints in Japanese society: Management and conceptualization of time in a support group for hikikomori (2006) Time & Society, 15, pp. 233-249. , https://doi.org/10.1177/0961463X06067034, (2-3; 
Kato, T.A., Tateno, M., Shinfuku, N., Fujisawa, D., Teo, A.R., Sartorius, N., Kanba, S., Does the ‘hikikomori’ syndrome of social withdrawal exist outside Japan? A preliminary international investigation (2012) Social Psychiatry and Psychiatric Epidemiology, 47 (7), pp. 1061-1075. , https://doi.org/10.1007/s00127-011-0411-7; 
Kohrt, B.A., Rasmussen, A., Kaiser, B.N., Haroz, E.E., Maharjan, S.M., Mutamba, B.B., Hinton, D.E., Cultural concepts of distress and psychiatric disorders: Literature review and research recommendations for global mental health epidemiology (2014) International Journal of Epidemiology, 43 (2), pp. 365-406. , https://doi.org/10.1093/ije/dyt227; 
Koyama, A., Miyake, Y., Kawakami, N., Tsuchiya, M., Tachimori, H., Takeshima, T., Lifetime prevalence, psychiatric comorbidity and demographic correlates of “hikikomori” in a community population in Japan (2010) Psychiatry Research, 176 (1), pp. 69-74. , https://doi.org/10.1016/j.psychres.2008.10.019; 
Lee, Y.S., Lee, J.Y., Choi, T.Y., Choi, J.T., Home visitation program for detecting, evaluating and treating socially withdrawn youth in Korea (2013) Psychiatry and Clinical Neurosciences, 67 (4), pp. 193-202. , https://doi.org/10.1111/pcn.12043; 
Li, T.M., Wong, P.W., Editorial perspective: Pathological social withdrawal during in adolescence: A culture-specific or a global phenomenon? Journal of Child Psychology and Psychiatry, and Allied Disciplines, 56 (10), pp. 1039-1041. , https://doi.org/10.1111/jcpp.12440, 2015a; 
Li, T.M., Wong, P.W., Youth social withdrawal behavior (hikikomori): A systematic review of qualitative and quantitative studies Australian and New Zealand Journal of Psychiatry, 49 (7), pp. 595-609. , https://doi.org/10.1177/0004867415581179, 2015b; 
Malagon-Amor, A., Corcoles-Martinez, D., Martin-Lopez, L.M., Perez-Sola, V., Hikikomori in Spain: A descriptive study (2015) The International Journal of Social Psychiatry, 61 (5), pp. 475-483. , https://doi.org/10.1177/0020764014553003; 
Malagon-Amor, A., Martin-Lopez, L.M., Corcoles, D., Gonzalez, A., Bellsola, M., Teo, A.R., Berge, D., A 12-month study of the hikikomori syndrome of social withdrawal: Clinical characterization and different subtypes proposal (2018) Psychiatry Research, 270, pp. 1039-1046. , https://doi.org/10.1016/j.psychres.2018.03.060; 
Masataka, N., Low anger-aggression and anxiety-withdrawal characteristic to preschoolers in Japanese society where ‘hikikomori' is becoming a major social problem (2002) Early Education and Development, 13 (2), pp. 187-200. , https://doi.org/10.1207/s15566935eed1302_5; 
Norasakkunkit, V., Uchida, Y.T., To conform or to maintain self-consistency? Hikikomori risk in Japan and the deviation from seeking harmony (2014) Journal of Social and Clinical Psychology, 33 (10), pp. 918-935. , https://doi.org/10.1521/jscp.2014.33.10.918; 
Peacock, J., Peacock, P., (2010), Oxford University Press; Rubin, K.H., Coplan, R.J., Bowker, J.C., Social withdrawal in childhood (2009) Annual Review of Psychology, 60, pp. 141-171. , https://doi.org/10.1146/annurev.psych.60.110707.163642; 
Saito, T., (1998) Hakaiteki hikikomori: Owaranai shishunki [Social withdrawal: A never-ending adolescence], , S. PHP Kenkyujo; 
Stip, E., Thibault, A., Beauchamp-Chatel, A., Kisely, S., Internet addiction, hikikomori syndrome, and the prodromal phase of psychosis (2016) Frontiers in Psychiatry, 7, p. 1. , https://doi.org/10.3389/fpsyt.2016.00006, (6), –8; 
Suzuki, K., La situation actuelle Japonaise due hikikomori hikikomori au Japon: Affaire médicale ou affaire sociale ? (2020) Neuropsychiatrie de L'enfance et de L'adolescence, 68 (8). , https://doi.org/10.1016/j.neurenf.2020.10.006, (,): 399–404; 
Teo, A.R., A new form of social withdrawal in Japan: A review of hikikomori (2010) The International Journal of Social Psychiatry, 56 (2), pp. 178-185. , https://doi.org/10.1177/0020764008100629; 
Teo, A.R., Gaw, A.C., Hikikomori, a Japanese culture-bound syndrome of social withdrawal? A proposal for DSM-5 (2010) Journal of Nervous and Mental Disease, 198 (6), pp. 444-449. , https://doi.org/10.1097/NMD.0b013e3181e086b1; 
Toivonen, T., Norasakkunkit, V., Uchida, Y., Unable to conform, unwilling to rebel? Youth, culture, and motivation in globalizing Japan (2011) Frontiers in Psychology, 207. , https://doi.org/10.3389/fpsyg.2011.00207, (2), 1–9; 
Wong, J.C.M., Wan, M.J.S., Kroneman, L., Kato, T.A., Lo, T.W., Wong, P.W., Chan, G.H., Hikikomori phenomenon in East Asia: Regional perspectives, challenges, and opportunities for social health agencies (2019) Frontiers in Psychiatry, 512, p. 1. , https://doi.org/10.3389/fpsyt.2019.00512, (10), –10; 
Wong, P.W., Li, T.M., Chan, M., Law, Y.W., Chau, M., Cheng, C., Yip, P.S., The prevalence and correlates of severe social withdrawal (hikikomori) in Hong Kong: A cross-sectional telephone-based survey study (2015) The International Journal of Social Psychiatry, 61 (4), pp. 330-342. , https://doi.org/10.1177/0020764014543711; 
Wu, A.F.W., Ooi, J., Wong, P.W.C., Catmur, C., Lau, J.Y.F., Evidence of pathological social withdrawal in non-Asian countries: A global health problem? (2019) The Lancet Psychiatry, 6 (3), pp. 195-196. , https://doi.org/10.1016/S2215-0366(18)30428-0
UR  - https://www.scopus.com/inward/record.uri?eid=2-s2.0-85135032919&doi=10.1177%2f13634615221111633&partnerID=40&md5=ce00a23249655487af03bdc9fce13c26
ER  - 

TY  - JOUR
TI  - Reengaging Youth with Prolonged Social Withdrawal Behaviours in Hong Kong: Efficacy of an Intervention Programme Involving Human and Non-human Partners
T2  - Child and Youth Services
J2  - Child Youth Serv.
PY  - 2022
DO  - 10.1080/0145935X.2022.2100756
SN  - 0145935X (ISSN) 
AU  - Wong, P.W.C.
AU  - Su, X.
AU  - Yu, R.W.M.
AU  - Li, T.M.H.
AD  - Department of Social Work and Social Administration, The University of Hong Kong, Hong Kong
AD  - Department of Applied Social Sciences, The Hong Kong Polytechnic University, Hong Kong
AD  - Department of Psychiatry, The Chinese University of Hong Kong, Hong Kong
AB  - This study examined the efficacy of a multicomponent intervention program for reengaging youth with prolonged social withdrawal behaviors (YPSW) in Hong Kong. Highlighting the involvement of more approachable others encompassing human and non-human partners, the intervention program included case work, group work, and transitional support activities for re-connecting YPSW to community. It turned out that 125 participants, counting as 75% of all participants, who were not in education or employment before enrolling into the program, have managed to find a full-time (i.e. 28.8% of all participants) or part-time (11.2%) job, or resume schooling (35.2%) after going through the program. Significant pre-post changes were identified in terms of reduced socially withdrawn behaviors and social interaction anxiousness, and enhanced self-esteem and perceived self-employability. The paper discussed the implications for informing multi-component intervention work and research study for reengaging YPSWs accordingly. © 2022 Taylor & Francis Group, LLC.
KW  - animal-assisted intervention
KW  - Hikikomori
KW  - human and non-human partners
KW  - more approachable others
KW  - youth with prolonged social withdrawal behaviors
PB  - Routledge
N1  - Export Date: 9 November 2022
M3  - Article
DB  - Scopus
LA  - English
N1  - Correspondence Address: Su, X.; Department of Applied Social Sciences, 11 Yuk Choi Road, Hung Hom, Hong Kong; email: sabrina-xuebing.su@polyu.edu.hk
N1  - References: Barad, K., On touching—The inhuman that therefore I am (2012) Differences, 23 (3), pp. 206-223. , https://doi.org/; 
Chan, G.H.Y., Lo, T.W., Hidden youth services: What Hong Kong can learn from Japan (2014) Children and Youth Services Review, 42, pp. 118-126. , https://doi.org/; 
Chan, G.H.Y., Lo, T.W., Quality of life of the hidden youth in Hong Kong (2014) Applied Research in Quality of Life, 9 (4), pp. 951-969. , https://doi.org/; 
Chan, G.H.Y., Lo, T.W., Do friendship and intimacy in virtual communications exist? An investigation of online friendship and intimacy in the context of hidden youth in Hong Kong (2014) Revista de Cercetare si Interventie Sociala, 47 (1), pp. 117-136; 
Chan, G.H.Y., Lo, T.W., Family relationships and the self-esteem of hidden youth: A power dynamics perspective (2016) Journal of Family Issues, 37 (9), pp. 1244-1266. , https://doi.org/; 
Coe, J.B., Adams, C.L., Bonnett, B.N., Prevalence and nature of cost discussions during clinical appointments in companion animal practice (2009) Journal of the American Veterinary Medical Association, 234 (11), pp. 1418-1424. , https://doi.org/; 
Cruz, J., Goff, M.H., Marsh, J.P., Building the mentoring relationship: Humanism and the importance of storytelling between mentor and mentee (2020) Mentoring & Tutoring: Partnership in Learning, 28 (2), pp. 104-125. , https://doi.org/; 
Daniels, J., D’Andrea, M., Gaughen, K.J.S., Testing the validity and reliability of the Perceived Employability Scale (PES) among a culturally diverse population (1998) Journal of Employment Counseling, 35 (3), pp. 114-123. , https://doi.org/; 
Dimolareva, M., Dunn, T.J., Animal-assisted interventions for school-aged children with autism spectrum disorder: A meta-analysis (2021) Journal of Autism and Developmental Disorders, 51 (7), pp. 2436-2414. , https://doi.org/; 
Hayakawa, K., Kato, T.A., Watabe, M., Teo, A.R., Horikawa, H., Kuwano, N., Shimokawa, N., Kanba, S., Blood biomarkers of Hikikomori, a severe social withdrawal syndrome (2018) Scientific Reports, 8 (1), p. 2884. , https://doi.org/; 
Kato, T.A., Kanba, S., Teo, A.R., Hikikomori: Experience in Japan and international relevance (2018) World Psychiatry, 17 (1), pp. 105-106. , https://doi.org/; 
Koyama, A., Miyake, Y., Kawakami, N., Tsuchiya, M., Tachimori, H., Takeshima, T., World Mental Health, J., Survey, G., Lifetime prevalence, psychiatric comorbidity and demographic correlates of “Hikikomori” in a community population in Japan (2010) Psychiatry Research, 176 (1), pp. 69-74. , https://doi.org/; 
Krieg, A., Dickie, J.R., Attachment and Hikikomori: A psychosocial developmental model (2013) The International Journal of Social Psychiatry, 59 (1), pp. 61-72. , https://doi.org/; 
Kruger, K.A., Serpell, J.A., Animal-assisted interventions in mental health: Definitions and theoretical foundations (2010) Handbook on animal-assisted therapy, pp. 33-48. , Academic Press, &, https://doi.org/; 
Lee, Y.S., Lee, J.Y., Choi, T.Y., Choi, J.T., Home visitation programme for detecting, evaluating and treating socially withdrawn youth in Korea (2013) Psychiatry and Clinical Neurosciences, 67 (4), pp. 193-202. , https://doi.org/; 
Li, T.M.H., Wong, P.W.C., Youth social withdrawal behavior (Hikikomori): A systematic review of qualitative and quantitative studies (2015) The Australian and New Zealand Journal of Psychiatry, 49 (7), pp. 595-609. , https://doi.org/; 
Li, T.M.H., Wong, P.W.C., Editorial perspective: Pathological social withdrawal during adolescence: a culture-specific or a global phenomenon? (2015) Journal of Child Psychology and Psychiatry, and Allied Disciplines, 56 (10), pp. 1039-1041. , https://doi.org/; 
Matuszek, S., Animal-facilitated therapy in various patient populations: Systematic literature review (2010) Holistic Nursing Practice, 24 (4), pp. 187-203. , https://doi.org/; 
Nimer, J., Lundahl, B., Animal-assisted therapy: A meta-analysis (2007) Anthrozoös, 20 (3), pp. 225-238. , https://doi.org/; 
Nishida, M., Kikuchi, S., Fukuda, K., Kato, S., Jogging therapy for Hikikomori social withdrawal and increased cerebral hemodynamics: A case report (2016) Clinical Practice and Epidemiology in Mental Health, 12, pp. 38-42. , https://doi.org/; 
Perry, D., Rubinstein, D., Austin, J., Animal-assisted group therapy in mental health settings: An initial model (2012) Alternative and Complementary Therapies, 18 (4), pp. 181-185. , https://doi.org/; 
Pozza, A., Coluccia, A., Kato, T., Gaetani, M., Ferretti, F., The ‘Hikikomori’ syndrome: worldwide prevalence and co-occurring major psychiatric disorders: A systematic review and meta-analysis protocol (2019) BMJ Open, 9 (9), p. e025213. , https://doi.org/; 
Robinson, J.R., Shaver, P.R., Wrightsman, L.S., Measures of personality and social psychological attitudes (1991) Academic Press Limited; 
Rooksby, M., Furuhashi, T., McLeod, H.J., Hikikomori: a hidden mental health need following the COVID-19 pandemic (2020) World Psychiatry, 19 (3), pp. 399-400. , https://doi.org/; 
Rosenberg, M., The association between self-esteem and anxiety (1962) Journal of Psychiatric Research, 1 (2), pp. 135-152. , (,)., https://.org/10.1016/0022-3956(62)90004-3; 
Saito, T., Angles, J., (2013) Hikikomori: Adolescence without end, , University of Minnesota Press; 
Simonato, M., De Santis, M., Contalbrigo, L., De Mori, B., Ravarotto, L., Farina, L., The three Rs as a framework for considering the ethics of animal assisted interventions (2020) Society & Animals, 28 (4), pp. 395-325. , https://doi.org/; 
Su, X., Li, T.M., Wong, P.W., Expanding sources of recognition: Towards an experience-driven framework for reengaging Hikikomori and semi-Hikikomori (2021) Child and Adolescent Social Work Journal, , https://doi.org/; 
Su, X., Wong, V., Enhancing the career capabilities of NEET youth in Hong Kong: an experience-driven framework (2022) International Journal for Educational and Vocational Guidance, , https://doi.org/; 
Su, X., Wong, V., To, S.M., Factor structure of the Chinese Career Adapt-Abilities Scale in youth with a longer spell of status of not in education, employment, or training (2020) Child & Youth Services, 42 (3), pp. 250-218. , https://doi.org/; 
Su, X., Wong, V., To, S.M., Amotivation, career engagement, and the moderating role of career adaptability of youth not in education, employment, or training (2020) Asia Pacific Career Development Journal, 3 (2), pp. 1-18. , https://asiapacificcda.org/resources/APCDJ/A0003_2_01.pdf; 
Tateno, M., Teo, A.R., Ukai, W., Kanazawa, J., Katsuki, R., Kubo, H., Kato, T.A., Internet addiction, smartphone addiction, and Hikikomori trait in Japanese young adult: Social isolation and social network (2019) Frontier in Psychiatry, 10, p. 455. , https://doi.org/; 
Teo, A.R., Gaw, A.C., Hikikomori, a Japanese culturebound syndrome of social withdrawal?: A proposal for DSM-5 (2010) The Journal of Nervous and Mental Disease, 198 (6), pp. 444-449. , http://doi.org/10.1097/NMD.0b013e3181e086b1; 
Teo, A.R., Nelson, S., Strange, W., Kubo, H., Katsuki, R., Kurahara, K., Kanba, S., Kato, T.A., Social withdrawal in major depressive disorder: a case-control study of Hikikomori in Japan (2020) Journal of Affective Disorders, 274, pp. 1142-1146. , https://doi.org/; 
Toivonen, T., Norasakkunkit, V., Uchida, Y., Unable to conform, unwilling to rebel? Youth, culture, and motivation in globalising Japan (2011) Frontier in Psychology, 2, p. 207. , https://doi.org/; 
Vygotsky, L.S., (1978) Mind in society: The development of higher psychological processes, , Harvard University Press; 
Wong, P.W.C., Potential changes to the Hikikimori phenomenon in the wake of the Covid-19 pandemic (2020) Asian Journal of Psychiatry, 54, p. 102288. , https://doi.org/; 
Wong, V., Youth locked in time and space? Defining features of social withdrawal and practice implications (2009) Journal of Social Work Practice, 23 (3), pp. 337-352. , https://doi.org/; 
Wong, V., Social withdrawal as invisible youth disengagement: Government inaction and NGO responses in Hong Kong (2012) International Journal of Sociology and Social Policy, 32 (7-8), pp. 415-430. , https://doi.org/; 
Wong, V., Social work with youth in social withdrawal: In home and beyond-home intervention modalities (2014) China Journal of Social Work, 7 (2), pp. 161-174. , https://doi.org/; 
Wong, P.W.C., Li, T.M.H., Chan, M., Law, Y.W., Chau, M., Cheng, C., Fu, K.W., Yip, P.S.F., The prevalence and correlates of severe social withdrawal (Hikikomori) in Hong Kong: A cross-sectional telephone-based survey study (2015) The International Journal of Social Psychiatry, 61 (4), pp. 330-342. , https://doi.org/; 
Wong, J.C.M., Wan, M.J.S., Kroneman, L., Kato, T.A., Lo, T.W., Wong, P.W., Chan, G.H., Hikikomori phenomenon in East Asia: Regional perspectives, challenges, and opportunities for social health agencies (2019) Frontiers in Psychiatry, 10, p. 512. , https://doi.org/; 
Wong, P.W.C., Yu, R.W.M., Li, T.M.H., Lai, S.L.H., Ng, H.Y.H., Fan, W.T.W., Efficacy of a multicomponent intervention with animal-assisted therapy for socially withdrawn youth in Hong Kong (2019) Society & Animals, 27 (5-6), pp. 614-627. , https://doi.org/; 
Wu, A.F., Catmur, C., Wong, P.W., Lau, J.Y., The presence, characteristics and correlates of pathological social withdrawal in Taiwan: An online survey (2020) The International Journal of Social Psychiatry, 66 (1), pp. 84-92. , https://doi.org/; 
Yuen, J.W.M., Yan, Y.K.Y., Wong, V.C.W., Tam, W.W.S., So, K.W., Chien, W.T., A physical health profile of youths living with a “Hikikomori” lifestyle (2018) International Journal of Environmental Research and Public Health, 15 (2), p. 315. , https://doi.org/
UR  - https://www.scopus.com/inward/record.uri?eid=2-s2.0-85134735936&doi=10.1080%2f0145935X.2022.2100756&partnerID=40&md5=36a31cba7523d27502ecffae254a2906
ER  - 

TY  - JOUR
TI  - Defining Hikikomori between Digital Migration, Ghosting and Cyberactivism. A Netnographic Study on Voluntary Social Self-Isolation in Italy
T2  - Italian Sociological Review
J2  - Ital. Sociol. Rev.
VL  - 12
IS  - Special Issue 7
SP  - 865
EP  - 880
PY  - 2022
DO  - 10.13136/isr.v12i7S.584
SN  - 22398589 (ISSN) 
AU  - Coppola, M.
AD  - Department of Political and Communication Sciences, University of Salerno, Italy
AB  - The interest in the analysis and study of the phenomenon of withdrawal and processes of “disappearance” from social life face-to-face has grown significantly in recent years both in clinical and in anthropological and sociological fields. The Hikikomori, a phenomenon of voluntary social self-exclusion exploded in Japan in the late nineties of last century, has gradually affected, albeit in different ways, all Western societies coming to become in a few years a real social and health emergency (Ricci, 2009; Saito, 2013). However, recent studies have shown that, although in Japanese society it is considered a social pathology expressly linked to double knit to the supporting structures of Japanese society and its way of understanding the commitment and social confrontation, in Western hybrid forms is considered, instead, an individual condition and in some cases a real psychological-relational structure, imposing a broader reflection on the causes, motivations and coping strategies experienced and implemented by young people who call themselves Hikikomori (Teo, 2015; Bagnato, 2017). The present research aims to analyze, with an avalutative and depathologizing position, the emotional-relational aspects and the processes and ways of socialization of young Italian Hikikomori through the netnographic analysis of the most important online community of Hikikomori in Italy, trying to identify the common aspects and at the same time the peculiar and prototypical phenomena of some specific types and subcategories within the community itself. © 2022. Italian Sociological Review. All Rights Reserved.
KW  - Hikikomori
KW  - Online socialization
KW  - Voluntary social self exclusion
PB  - QuiEdit
N1  - Export Date: 9 November 2022
M3  - Article
DB  - Scopus
LA  - English
N1  - Correspondence Address: Coppola, M.; Department of Political and Communication Sciences, Italy; email: mcoppola@unisa.it
N1  - References: Bagnato, K., (2017) L'hikikomori: un fenomeno di autoreclusione giovanile, , Roma, Carocci editore; 
Coppola, M., Masullo, G., Autoisolamento sociale volontario ed emergenza Covid-19: uno studio netnografico tra i giovani Hikikomori italiani durante la pandemia, Cambio (2021) Rivista sulle trasformazioni sociali, OpenLab on Covid-19, , https://doi.org/10.13128/cambio-10399; 
Crepaldi, M., (2019) I giovani che non escono di casa, , Milano, Alpes Italia; 
Dziesinski, M., Hikikomori. Investigation into the phenomenon of acute social withdrawal in contemporary Japan (2003) Sociology course, p. 722; 
Kato, T. A., Sartorius, N., Shinfuku, N., Forced social isolation due to COVID-19 and consequent mental health problems: Lessons from hikikomori (2020) Psychiatry and clinical neurosciences, 74 (9), pp. 506-507. , https://doi.org/10.1111/pcn.13112; 
Kozinets, R.V., (2010) Netnography. Doing ethnographic research online, , Thousand Oaks, Sage Publications; 
Masullo, G., Addeo, F., Delli Paoli, A., (2020) Etnografia e netnografia. Riflessioni, sfide metodologiche ed esperienze di ricerca, , (a cura di) Napoli, Loffredo Editore; 
Ricci, C., (2008) Hikikomori: adolescenti in volontaria reclusione, , Milano, Franco Angeli editore; 
Ricci, C., (2009) Narrazioni da una porta chiusa, , Roma, Aracne editrice; 
Ricci, C., L'esperienza antropologica giapponese (2011) Hikikomori ed adolescenza. Fenomenologia dell'autoreclusione, pp. 27-40. , G. Sagliocco (ed), Milano, Mimesis edizioni; 
Sagliocco, G., (2011) Hikikomori e adolescenza: Fenomenologia dell'autoreclusione, , (a cura di) Milano, Mimesis edizioni; 
Saito, T., (2013) Hikikomori: Adolescence without end, , Minneapolis, Universiy of Minnesota Press; 
Teo, A., Nelson, S., Strange, W., Kubo, H., Katsuki, H., Kurahara, K., Kanba, S., Kato, T., Social withdrawal in major depressive disorder: a casecontrol study of hikikomori in Japan (2020) Journal of Affective Disorders, 274, p. 11421146; 
Wong, P., Potential changes to the hikikimori phenomenon in the wake of the Covid-19 pandemic (2020) Asian Journal of Psychiatry, 54, p. 102288. , https://doi.org/10.1016/j.ajp.2020.102288; 
Zielenziger, M., (2008) Non vogliopiu vivere alla luce del sole. Il disgusto per il mondo esterno di una nuova generazione perduta, , Roma, Elliot edizioni
UR  - https://www.scopus.com/inward/record.uri?eid=2-s2.0-85134373806&doi=10.13136%2fisr.v12i7S.584&partnerID=40&md5=bdbaa44f23916e8ebd2571344baadebd
ER  - 

TY  - JOUR
TI  - Loneliness in modern world: A case study of Hikikomori from Turkey 
ST  - Modern dünyadaki yalnızlık: Türkiye’den bir Hikikomori vakası
T2  - Klinik Psikiyatri Dergisi
J2  - Klin. Psikiyatr. Derg.
VL  - 25
IS  - 1
SP  - 117
EP  - 122
PY  - 2022
DO  - 10.5505/KPD.2022.59265
SN  - 13020099 (ISSN) 
AU  - Kasak, M.
AU  - Haciosmanoglu, C.D.
AU  - Hesapcioglu, S.T.
AU  - Ceylan, M.F.
AD  - Department of Child and Adolescent Psychiatry, Ankara City Hospital, Ankara, Turkey
AD  - Department of Child and Adolescent Psychiatry, Ankara Yildirim Beyazit University, Faculty of Medicine, Ankara, Turkey
AB  - Hikikomori is a psychopathological and social syndrome characterized by a complete withdrawal from society for at least six months, lack of interest or willingness to attend school/work, and lack of interest in personal relationships. The Hikikomori phenomenon has often been considered a condition specific to the Japanese context, namely, cultural-bound syndrome. Recently, there are also been very few case reports of HS from other countries. In this case, a 15-year-old male adolescent, who has not been in school for about a year, does not leave his room except for physical needs, and cuts off social communication with everyone, including his family, is presented. As a result of clinical examination and applied scales, the patient's social isolation was associated with Hikikomori syndrome, and then the patient underwent psychosocial training to prevent social isolation. Hikikomori syndrome harms individuals' mental health, social participation, and educational and workforce stability, making it an important global issue. This case is the first report of hikikomori in Turkey and it is important to support hikikomori as an intercultural syndrome. © Klinik Psikiyatri Dergisi 2022. All rights reserved.
KW  - adolescent
KW  - culture-bound syndrome
KW  - Hikikomori
KW  - social isolation
KW  - social withdrawal
PB  - ANP Publishing
N1  - Export Date: 9 November 2022
M3  - Article
DB  - Scopus
LA  - English
N1  - Correspondence Address: Kasak, M.; Department of Child and Adolescent Psychiatry, Turkey; email: meryemkasak90@gmail.com
N1  - References: Li, TMH, Wong, PWC., Youth social withdrawal behavior (hikikomori): A systematic review of qualitative and quantitative studies (2015) Aust N Z J Psychiatry, 49, pp. 595-609; 
Kato, TA, Shinfuku, N, Sartorius, N, Kanba, S., Are Japan's hikikomori and depression in young people spreading abroad? (2011) The Lancet, 378, p. 1070; 
Ovejero, S, Caro-Cañizares, I, De León-Martínez, V, Baca-Garcia, E., Prolonged social withdrawal disorder: A hikikomori case in Spain (2014) Int J Soc Psychiatry, 60, pp. 562-565; 
Kato, TA, Kanba, S, Teo, AR., Hikikomori : Multidimensional understanding, assessment, and future international perspectives (2019) Psychiatry and Clinical Neurosciences, 73, pp. 427-440; 
Malagón-Amor, Á, Córcoles-Martínez, D, Martín-López, LM, Pérez-Solà, V., Hikikomori in Spain: A descriptive study (2015) International Journal of Social Psychiatry, 61, pp. 475-483; 
Tajan, N, Yukiko, H, Pionnié-Dax, N., Hikikomori: the Japanese Cabinet Office's 2016 survey of acute social withdrawal (2017) Asia Pacific J, 15, p. 1; 
Krieg, A, Dickie, JR., Attachment and hikikomori: A psychosocial developmental model (2013) Int J Soc Psychiatry, 59, pp. 61-72; 
Meyer-Lindenberg, A, Tost, H., Neural mechanisms of social risk for psychiatric disorders (2012) Nat Neurosci, 15, pp. 663-668; 
Furlong, A., The Japanese hikikomori phenomenon: acute social withdrawal among young people (2008) Sociol Rev, 56, pp. 309-325; 
Stip, E, Thibault, A, Beauchamp-Chatel, A, Kisely, S., Internet addiction, hikikomori syndrome, and the prodromal phase of psychosis (2016) Front psychiatry, 7, p. 6; 
Kato, TA, Kanba, S, Teo, AR., Defining pathological social withdrawal: proposed diagnostic criteria for hikikomori (2020) World Psychiatry, 19, pp. 116-117; 
Koyama, A, Miyake, Y, Kawakami, N, Tsuchiya, M, Tachimori, H, Takeshima, T, Lifetime prevalence, psychiatric comorbidity and demographic correlates of "hikikomori" in a community population in Japan (2010) Psychiatry research, 176, pp. 69-74. , World Mental Health Japan Survey Group; 
Teo, AR, Stufflebam, K, Saha, S, Fetters, MD, Tateno, M, Kanba, S, Kato, TA., Psychopathology associated with social withdrawal: Idiopathic and comorbid presentations (2015) Psychiatry Res, 228, pp. 182-183; 
Schizoph, EC, Sakai, M, Josanjima, M, Kondo, N, Kuroda, Y, Kiyota, Y, Kitabata, Y, Kurosawa, M., General condition of hikikomori (prolonged social withdrawal) in Japan: Psychiatric diagnosis and outcome in mental health welfare centres (2013) Int J Soc Psychiatry, 59, pp. 79-86; 
Kato, TA, Tateno, M, Shinfuku, N, Fujisawa, D, Teo, AR, Sartorius, N, Does the "hikikomori" syndrome of social withdrawal exist outside Japan? A preliminary international investigation (2012) Soc Psychiatry Psychiatr Epidemiol, 47, pp. 1061-1075; 
Kaneko, S., Japan's "Socially Withdrawn Youths" and Time Constraints in Japanese Society Management and conceptualization of time in a support group for "hikikomori (2006) Time & Society, 15, pp. 233-249; 
Daneault, J-G, Stip, E., Genealogy of instruments for prodrome evaluation of psychosis (2013) Front psychiatry, 4, p. 25; 
Schmits, E, Quertemont, E., So called" soft" drugs: cannabis and the amotivational syndrome (2013) Rev Med Liege, 68, pp. 281-286; 
De Michele, F, Caredda, M, Delle Chiaie, R, Salviati, M, Biondi, M., Hikikomori: a culture-bound syndrome in the web 2.0 era (2013) Riv. Psichiatr, 48, pp. 354-358; 
Lee, YS, Lee, JY, Choi, TY, Choi, JT., Home visitation program for detecting, evaluating and treating socially withdrawn youth in Korea (2013) Psychiatry Clin Neurosci, 67, pp. 193-202; 
Taylor, D., Critical policy evaluation and the question of values: a psychosocial approach (2006) Crit Soc Policy, 26, pp. 243-267; 
Teo, AR, Fetters, MD, Stufflebam, K, Tateno, M, Balhara, Y, Choi, TY, Kanba, S, Kato, TA., Identification of the hikikomori syndrome of social withdrawal: psychosocial features and treatment preferences in four countries (2015) Int J Soc Psychiatry, 61, pp. 64-72; 
Kato, TA, Teo, AR, Tateno, M, Watabe, M, Kubo, H, Kanba, S., Can Pokémon GO rescue shut-ins (hikikomori) from their isolated world (2017) Psychiatry Clin Neurosci, 71, pp. 75-76; 
Sakamoto, N, Martin, RG, Kumano, H, Kuboki, T, Al-Adawi, S., Hikikomori, is it a culture-reactive or culture-bound syndrome? Nidotherapy and a clinical vignette from Oman (2005) Int J Psychiatry Med, 35, pp. 191-198; 
Teo, AR, Kato, T., The prevalence and correlates of severe social withdrawal in Hong Kong (2015) Int J Soc Psychiatry, 61, p. 102; 
Chan, GHY, Lo, TW., Hidden youth services: What Hong Kong can learn from Japan (2014) Children and Youth Services Review, 42, pp. 118-126; 
Guedj-Bourdiau, MJ., Claustration à domicile de l'adolescent. Hikikomori. [Home confinement of the adolescent. Hikikomori.] (2011) Ann Med Psychol, 169, pp. 668-673; 
Fansten, M, Figueiredo, C, Pionnié-Dax, N., (2014) Hikikomori, ces adolescents en retrait, , Paris: Armand Colin; 
Teo, AR., Social isolation associated with depression: A case report of hikikomori (2013) Int J Soc Psychiatry, 59, pp. 339-341; 
Dziesinski, MJ, (2006) Investigations into the phenomenon of acute social withdrawal in contemporary Japan, , M.Sc. Thesis, Sociology, University of Hawai'i, Manoa; 
Brinton, MC., Lost in Transition Youth, Work, and Instability in Postindustrial Japan, , first ed. Cambridge, New York; 
Jeste, D V, Lee, EE, Cacioppo, S., Battling the modern behavioral epidemic of loneliness: suggestions for research and interventions (2020) JAMA psychiatry, 77, p. 553; 
Roza, TH, Spritzer, DT, Gadelha, A, Passos, IC., Hikikomori and the COVID-19 pandemic: not leaving behind the socially withdrawn (2020) Brazilian J Psychiatry, 43, pp. 114-116
UR  - https://www.scopus.com/inward/record.uri?eid=2-s2.0-85132885870&doi=10.5505%2fKPD.2022.59265&partnerID=40&md5=cc7aee24aa59d5368336c361b976a7a1
ER  - 

TY  - JOUR
TI  - Validation of the Italian version of the 25-item Hikikomori Questionnaire (HQ-25-I)
T2  - Journal of Clinical Psychology
J2  - J. Clin. Psychol.
PY  - 2022
DO  - 10.1002/jclp.23404
SN  - 00219762 (ISSN) 
AU  - Fino, E.
AU  - Iliceto, P.
AU  - Carcione, A.
AU  - Giovani, E.
AU  - Candilera, G.
AD  - NTU Psychology, Nottingham Trent University, Nottingham, United Kingdom
AD  - S&P Statistics and Psychometrics Ltd, Rome, Italy
AD  - Third Centre of Cognitive Psychotherapy, Rome, Italy
AD  - Private Practice, Rome, Italy
AB  - Introduction: The present study aimed to adapt the 25-item Hikikomori Questionnaire to the Italian context (HQ-25-I) and to test its psychometric properties in two samples, particularly a sample of residents with psychiatric conditions (n = 117) and a sample of individuals from the community (n = 209). Methods: We tested the fit of the original three-factor structure (Socialization, Isolation, and Emotional Support) and measurement invariance across the two groups, and the reliability, convergent, and criterion (concurrent) validity of the HQ-25-I. Results: The results showed that the original measurement model fitted the data well and that it was invariant across the two groups. The measure was reliable and positively correlated with some maladaptive personality trait domains (PID-5-BF), Depression (BDI-II), and Hopelessness (BHS) in both groups, with higher scores observed in the clinical sample. However, low correlations were found between the HQ-25-I and the PID-5-BF Detachment and Negative Affectivity. Conclusions: The results from the study showed that the HQ-25-I is reliable, but further examination of its validity is warranted. Implications for theory and future research are discussed. © 2022 The Authors. Journal of Clinical Psychology published by Wiley Periodicals LLC.
KW  - depression
KW  - emotional support
KW  - Hikikomori
KW  - isolation
KW  - socialization
PB  - John Wiley and Sons Inc
N1  - Cited By :1
N1  - Export Date: 9 November 2022
M3  - Article
DB  - Scopus
N1  - CODEN: JCPYA
LA  - English
N1  - Correspondence Address: Fino, E.; NTU Psychology, United Kingdom; email: emanuele.fino@ntu.ac.uk
N1  - References: (2013) Diagnostic and statistical manual of mental disorders, 5th edition: DSM-5, , https://www.psychiatry.org/psychiatrists/practice/dsm, American Psychiatric Publishing; 
Beck, A.T., Steer, R.A., (1988) Manual for the Beck Hopelessness Scale (BHS), , The Psychological Corporation; 
Beck, A.T., Steer, R.A., Brown, G.K., (1996) Manual for the Beck Depression Inventory-II, , The Psychological Corporation; 
Bollen, K.A., (1989) Structural equations with latent variables, , Wiley; 
Brown, T.A., (2015) Confirmatory factor analysis for applied research, , 2nd ed., The Guilford Press; 
Byrne, B.M., (2010) Structural equation modeling with AMOS: Basic concepts, applications, and programming, , Routledge; 
Byrne, B.M., Shavelson, R.J., Muthén, B., Testing for the equivalence of factor covariance and mean structures: The issue of partial measurement invariance (1989) Psychological Bulletin, 105 (3), pp. 456-466. , https://doi.org/10.1037/0033-2909.105.3.456; 
Chauliac, N., Couillet, A., Faivre, S., Brochard, N., Terra, J.L., Characteristics of socially withdrawn youth in France: A retrospective study (2017) International Journal of Social Psychiatry, 63 (4), pp. 339-344. , https://doi.org/10.1177/0020764017704474; 
Chen, F.F., Sensitivity of goodness of fit indexes to lack of measurement invariance (2007) Structural Equation Modeling: A Multidisciplinary Journal, 14 (3), pp. 464-504. , https://doi.org/10.1080/10705510701301834; 
Chong, S.C.S., Chan, K.M., A case study of a Chinese ‘hikikomorian' in Canada: Theorizing the process of hikikomorization (2012) Journal of Special Education and Rehabilitation, 13, pp. 3-4. , https://doi.org/10.2478/V10215-011-0028-0; 
Crepaldi, M., (2019), https://www.alpesitalia.it/prodotti-659-hikikomori, Hikikomori. I giovani che non escono di casa [Hikikomori. The youth who do not leave their homes]; Ferrara, P., Franceschini, G., Corsello, G., Mestrovic, J., Giardino, I., Sacco, M., Vural, M., Pop, T.L., The Hikikomori phenomenon of social withdrawal: An emerging condition involving youth's mental health and social participation (2020) The Journal of Pediatrics, 225, pp. 286-288. , https://doi.org/10.1016/j.jpeds.2020.06.089; 
Fino, E., Iliceto, P., Sabatello, U., Petrucci, F., Candilera, G., Self/other perception mediates between personality and suicidal ideation in young adults (2014) The European Journal of Psychiatry, 28 (2), pp. 104-113. , https://doi.org/10.4321/S0213-61632014000200004; 
Floyd, F.J., Widaman, K.F., Factor analysis in the development and refinement of clinical assessment instruments (1995) Psychological Assessment, 7 (3), pp. 286-299. , https://doi.org/10.1037/1040-3590.7.3.286; 
Fossati, A., Krueger, R.F., Markon, K.E., Borroni, S., Maffei, C., Reliability and validity of the personality inventory for DSM-5 (PID-5): Predicting DSM-IV personality disorders and psychopathy in community-dwelling Italian adults (2013) Assessment, 20 (6), pp. 689-708. , https://doi.org/10.1177/1073191113504984; 
Frankova, I., Similar but different: Psychological and psychopathological features of primary and secondary hikikomori (2019) Frontiers in Psychiatry, 10. , https://doi.org/10.3389/fpsyt.2019.00558; 
Ghisi, M., Flebus, G.B., Montano, A., Sanavio, E., Sica, C., (2006) BDI-II. Beck Depression Inventory—II, , 2nd ed., Giunti Psychometrics; 
Góngora, V.C., Castro Solano, A., Pathological personality traits (DSM-5), risk factors, and mental health (2017) SAGE Open, 7 (3). , https://doi.org/10.1177/2158244017725129; 
Graziano, W.G., Eisenberg, N.H., Hogan, R., Johnson, J., Briggs, S., Agreeableness as a dimension of personality (1997) Handbook of personality, pp. 795-825. , (Eds.),, Academic Press; 
Hamasaki, Y., Pionnié-Dax, N., Dorard, G., Tajan, N., Hikida, T., Identifying social withdrawal (Hikikomori) factors in adolescents: Understanding the Hikikomori spectrum (2020) Child Psychiatry & Human Development, 52, pp. 808-817. , https://doi.org/10.1007/s10578-020-01064-8; 
Hayakawa, K., Kato, T.A., Watabe, M., Teo, A.R., Horikawa, H., Kuwano, N., Shimokawa, N., Kanba, S., Blood biomarkers of Hikikomori, a severe social withdrawal syndrome (2018) Scientific Reports, 8 (1). , https://doi.org/10.1038/s41598-018-21260-w; 
(2017), https://www.hikikomoriitalia.it/p/italian-and-japanese-hikikomori-this-is.html, Italian and Japanese hikikomori this is why they are different; Iliceto, P., D'Antuono, L., Bowden-Jones, H., Giovani, E., Giacolini, T., Candilera, G., Sabatello, U., Panksepp, J., Brain emotion systems, personality, hopelessness, self/other perception, and gambling cognition: A structural equation model (2016) Journal of Gambling Studies, 32 (1), pp. 157-169. , https://doi.org/10.1007/s10899-015-9543-0; 
Iliceto, P., D'Antuono, L., Fino, E., Carcione, A., Candilera, G., Silva, G., Joiner, T.E., Confirmatory factor analysis and psychometric properties of the Italian version of the Interpersonal Needs Questionnaire-15 (INQ-15-I) (2020) Journal of Clinical Psychology, 77, pp. 268-285. , https://doi.org/10.1002/jclp.23026; 
Iliceto, P., Fino, E., Beck Hopelessness Scale (BHS): A second-order confirmatory factor analysis (2015) European Journal of Psychological Assessment, 31 (1), pp. 31-37. , https://doi.org/10.1027/1015-5759/a000201; 
Iliceto, P., Fino, E., Sabatello, U., Candilera, G., Personality and suicidal ideation in the elderly: Factorial invariance and latent means structures across age (2014) Aging & Mental Health, 18 (6), pp. 792-800. , https://doi.org/10.1080/13607863.2014.880404; 
Iliceto, P., Fino, E., Schiavella, M., Candilera, G., Individual differences in interpersonal security predict suicidal ideation and problem gambling (2020) Personality and Individual Differences, 162. , https://doi.org/10.1016/j.paid.2020.110031; 
Iliceto, P., Lester, D., Innamorati, M., Girardi, P., Tatarelli, R., (2009) BHS. Beck Hopelessness Scale, , 2nd ed., Giunti Psychometrics; 
(2016), https://www.intestcom.org/page/16, ITC guidelines for translating and adapting tests, (2nd ed.); (2020), http://dati.istat.it/Index.aspx?QueryId=42869, I.Stat. Popolazione residente al 1° gennaio 2020 per fascia di età [I.Stat. Resident population of Italy on January the 1st, 2020, by age range], I.Stat; (2020), https://jasp-stats.org, JASP (0.14.1) [Computer software]; Kato, T.A., Kanba, S., Teo, A.R., Hikikomori: Experience in Japan and international relevance (2018) World Psychiatry: Official Journal of the World Psychiatric Association, 17 (1), pp. 105-106. , https://doi.org/10.1002/wps.20497; 
Kato, T.A., Kanba, S., Teo, A.R., Defining pathological social withdrawal: Proposed diagnostic criteria for hikikomori (2020) World Psychiatry, 19 (1), pp. 116-117. , https://doi.org/10.1002/wps.20705; 
Kato, T.A., Tateno, M., Shinfuku, N., Fujisawa, D., Teo, A.R., Sartorius, N., Akiyama, T., Kanba, S., Does the ‘hikikomori' syndrome of social withdrawal exist outside Japan? A preliminary international investigation (2012) Social Psychiatry and Psychiatric Epidemiology, 47 (7), pp. 1061-1075. , https://doi.org/10.1007/s00127-011-0411-7; 
Kenny, D.A., (2015), http://davidakenny.net/cm/fit.htm, Measuring model fit; Kondo, N., Sakai, M., Kuroda, Y., Kiyota, Y., Kitabata, Y., Kurosawa, M., General condition of hikikomori (prolonged social withdrawal) in Japan: Psychiatric diagnosis and outcome in mental health welfare centres (2013) The International Journal of Social Psychiatry, 59 (1), pp. 79-86. , https://doi.org/10.1177/0020764011423611; 
Koyama, A., Miyake, Y., Kawakami, N., Tsuchiya, M., Tachimori, H., Takeshima, T., Lifetime prevalence, psychiatric comorbidity and demographic correlates of ‘hikikomori' in a community population in Japan (2010) Psychiatry Research, 176 (1), pp. 69-74. , https://doi.org/10.1016/j.psychres.2008.10.019; 
Krieg, A., Dickie, J.R., Attachment and hikikomori: A psychosocial developmental model (2013) International Journal of Social Psychiatry, 59 (1), pp. 61-72. , https://doi.org/10.1177/0020764011423182; 
Lee, S.W., Bae, G.Y., Rim, H.D., Lee, S.J., Chang, S.M., Kim, B.S., Won, S., Mediating effect of resilience on the association between emotional neglect and depressive symptoms (2018) Psychiatry Investigation, 15 (1), pp. 62-69. , https://doi.org/10.4306/pi.2018.15.1.62; 
Li, T.M.H., Wong, P.W.C., Youth social withdrawal behavior (hikikomori): A systematic review of qualitative and quantitative studies (2015) The Australian and New Zealand Journal of Psychiatry, 49 (7), pp. 595-609. , https://doi.org/10.1177/0004867415581179; 
Little, T.D., Mean and covariance structures (MACS) analyses of cross-cultural data: Practical and theoretical issues (1997) Multivariate Behavioral Research, 32 (1), pp. 53-76. , https://doi.org/10.1207/s15327906mbr3201_3; 
Loscalzo, Y., Nannicini, C., Huai-Ching Liu, I.T., Giannini, M., Hikikomori Risk Inventory (HRI-24): A new instrument for evaluating hikikomori in both Eastern and Western countries (2020) International Journal of Social Psychiatry, 68, pp. 90-107. , https://doi.org/10.1177/0020764020975800; 
Lynam, D.R., Miller, J.D., The basic trait of antagonism: An unfortunately underappreciated construct (2019) Journal of Research in Personality, 81, pp. 118-126. , https://doi.org/10.1016/j.jrp.2019.05.012; 
Malagón-Amor, Á., Córcoles-Martínez, D., Martín-López, L.M., Pérez-Solà, V., Hikikomori in Spain: A descriptive study (2015) International Journal of Social Psychiatry, 61 (5), pp. 475-483. , https://doi.org/10.1177/0020764014553003; 
McDonald, R.P., (1999) Test theory: A unified treatment, , Taylor & Francis; 
McNeish, D., Thanks coefficient alpha, we'll take it from here (2018) Psychological Methods, 23 (3), pp. 412-433. , https://doi.org/10.1037/met0000144; 
Meredith, W., Measurement invariance, factor analysis and factorial invariance (1993) Psychometrika, 58 (4), pp. 525-543. , https://doi.org/10.1007/BF02294825; 
Nagata, T., Yamada, H., Teo, A.R., Yoshimura, C., Nakajima, T., van Vliet, I., Comorbid social withdrawal (hikikomori) in outpatients with social anxiety disorder: Clinical characteristics and treatment response in a case series (2013) International Journal of Social Psychiatry, 59 (1), pp. 73-78. , https://doi.org/10.1177/0020764011423184; 
Poletto, L., (2018), https://www.lastampa.it/esteri/la-stampa-in-english/2018/07/30/news/hikikomori-growing-number-of-young-italians-choosing-reclusive-lives-1.34035351, July 30). Hikikomori Growing number of young Italians choosing reclusive lives., La Stampa; Pozza, A., Coluccia, A., Kato, T., Gaetani, M., Ferretti, F., The ‘hikikomori' syndrome: worldwide prevalence and co-occurring major psychiatric disorders: A systematic review and meta-analysis protocol (2019) BMJ Open, 9 (9). , https://doi.org/10.1136/bmjopen-2018-025213; 
(2021) R: A language and environment for statistical computing, , https://www.R-project.org/, R Foundation for Statistical Computing; 
Ranieri, F., Andreoli, M., Bellagamba, E., Franchi, E., Mancini, F., Pitti, L., Sfameni, S., Stoppielli, M., Extreme social withdrawal in early adolescence: Epidemiological data on Italian hikikomori (2015) European Psychiatry, 30. , https://doi.org/10.1016/S0924-9338(15)30942-1; 
Rosseel, Y., lavaan: An R package for structural equation modeling (2012) Journal of Statistical Software, 48 (2), pp. 1-36. , https://doi.org/10.18637/jss.v048.i02; 
Sakai, M., Ishikawa, S., Sato, H., Sakano, Y., Development of hikikomori behavior checklist (HBCL) and examination of its reliability and validity (2004) Japanese Journal of Counseling Science, 37, pp. 210-220; 
Sarchione, F., Santacroce, R., Corbo, M., Lupi, M., Martinotti, G., Di Giannantonio, M., Hikikomori: Clinical and psychopathological issues (2015) European Psychiatry, 30. , https://doi.org/10.1016/S0924-9338(15)31007-5; 
Stip, E., Thibault, A., Beauchamp-Chatel, A., Kisely, S., Internet addiction, hikikomori syndrome, and the prodromal phase of psychosis (2016) Frontiers in Psychiatry, 7. , https://doi.org/10.3389/fpsyt.2016.00006; 
Tabachnick, B.G., Fidell, L.S., (2007) Using multivariate statistics, , 5th ed., Pearson; 
Tateno, M., Teo, A.R., Ukai, W., Kanazawa, J., Katsuki, R., Kubo, H., Kato, T.A., Internet addiction, smartphone addiction, and hikikomori trait in Japanese young adult: Social isolation and social network (2019) Frontiers in Psychiatry, 10. , https://doi.org/10.3389/fpsyt.2019.00455; 
Teo, A.R., Chen, J.I., Kubo, H., Katsuki, R., Sato-Kasai, M., Shimokawa, N., Hayakawa, K., Kato, T.A., Development and validation of the 25-item Hikikomori Questionnaire (HQ-25) (2018) Psychiatry and Clinical Neurosciences, 72 (10), pp. 780-788. , https://doi.org/10.1111/pcn.12691; 
Teo, A.R., Fetters, M.D., Stufflebam, K., Tateno, M., Balhara, Y., Choi, T.Y., Kanba, S., Kato, T.A., Identification of the hikikomori syndrome of social withdrawal: Psychosocial features and treatment preferences in four countries (2015) International Journal of Social Psychiatry, 61 (1), pp. 64-72. , https://doi.org/10.1177/0020764014535758; 
Teo, A.R., Gaw, A.C., Hikikomori, A Japanese culture-bound syndrome of social withdrawal? A proposal for DSM-V (2010) The Journal of Nervous and Mental Disease, 198 (6), pp. 444-449. , https://doi.org/10.1097/NMD.0b013e3181e086b1; 
Teo, A.R., Nelson, S., Strange, W., Kubo, H., Katsuki, R., Kurahara, K., Kanba, S., Kato, T.A., Social withdrawal in major depressive disorder: A case-control study of hikikomori in Japan (2020) Journal of Affective Disorders, 274, pp. 1142-1146. , https://doi.org/10.1016/j.jad.2020.06.011; 
Uchida, Y., Norasakkunkit, V., The NEET and hikikomori spectrum: Assessing the risks and consequences of becoming culturally marginalized (2015) Frontiers in Psychology, 6. , https://doi.org/10.3389/fpsyg.2015.01117; 
Vandenberg, R.J., Lance, C.E., A review and synthesis of the measurement invariance literature: Suggestions, practices, and recommendations for organizational research (2000) Organizational Research Methods, 3 (1), pp. 4-69. , https://doi.org/10.1177/109442810031002; 
Wong, P.W.C., Li, T.M.H., Chan, M., Law, Y.W., Chau, M., Cheng, C., Fu, K.W., Yip, P.S.F., The prevalence and correlates of severe social withdrawal (hikikomori) in Hong Kong: A cross-sectional telephone-based survey study (2015) The International Journal of Social Psychiatry, 61 (4), pp. 330-342. , https://doi.org/10.1177/0020764014543711; 
World medical association declaration of Helsinki ethical principles for medical research involving human subjects (2013) Journal of the American Medical Association, 310 (20), pp. 2191-2194. , https://doi.org/10.1001/jama.2013.281053; 
Yong, R., Nomura, K., Hikikomori is most associated with interpersonal relationships, followed by suicide risks: A secondary analysis of a national cross-sectional study (2019) Frontiers in Psychiatry, 10. , https://doi.org/10.3389/fpsyt.2019.00247
UR  - https://www.scopus.com/inward/record.uri?eid=2-s2.0-85131923109&doi=10.1002%2fjclp.23404&partnerID=40&md5=40f9f51d24534e1720995f33138330e2
ER  - 

TY  - JOUR
TI  - Measuring the Quality of Life for Individuals With Prolonged Social Withdrawal (Hikikomori)
T2  - Psychiatry Investigation
J2  - Psychiatry Investig.
VL  - 19
IS  - 5
SP  - 341
EP  - 347
PY  - 2022
DO  - 10.30773/pi.2021.0348
SN  - 17383684 (ISSN) 
AU  - Nonaka, S.
AU  - Sakai, M.
AD  - School of Child Psychology, Tokyo Future University, 34-12, Senjuakebono-cho, Adachi-ku, Tokyo, 120-0023, Japan
AD  - Faculty of Education, University of Miyazaki, Miyazaki, Japan
AB  - Objective This study aimed to develop a quality of life scale for hikikomori (QOL-H), measuring the subjective quality of life (QOL) of individuals with hikikomori, and confirming its reliability and validity. Methods The characteristics of the scale were examined using item response theory. Data were collected from 99 people with hikikomori, 100 people who had experienced hikikomori in the past, and 198 people who had not experienced hikikomori, to develop the scale, examine its reliability, validity, and characteristics. For convergent validity, the correlation coefficients between QOL-H and social interaction behaviors, hikikomori characteristics, depressive symptoms, subjective happiness, and difficulty in social participation were calculated. Results Good internal consistency, test-retest reliability, and convergent validity were confirmed for the QOL-H. Furthermore, significant differences in scores among all groups confirmed adequate criterion-related validity. Total information function indicated a high measurement accuracy when QOL was average or slightly high. Conclusion This study suggests that QOL-H can be an appropriate measure of QOL for individuals with hikikomori. © 2022 Korean Neuropsychiatric Association.
KW  - Hikikomori
KW  - Psychometrics
KW  - Quality of life
KW  - Scales
KW  - Social behavior
KW  - Social interaction
KW  - adult
KW  - age
KW  - Article
KW  - burnout
KW  - construct validity
KW  - controlled study
KW  - depression
KW  - disease duration
KW  - emotional support
KW  - female
KW  - hikikomori
KW  - human
KW  - interview
KW  - isolation
KW  - major clinical study
KW  - male
KW  - mental health
KW  - Patient Health Questionnaire 9
KW  - psychometry
KW  - quality of life
KW  - questionnaire
KW  - rating scale
KW  - reliability
KW  - sex
KW  - social behavior
KW  - social interaction
KW  - socialization
KW  - test retest reliability
KW  - validity
PB  - Korean Neuropsychiatric Association
N1  - Cited By :1
N1  - Export Date: 9 November 2022
M3  - Article
DB  - Scopus
LA  - English
N1  - Correspondence Address: Nonaka, S.; School of Child Psychology, 34-12, Senjuakebono-cho, Adachi-ku, Japan; email: nonaka-shunsuke@tokyomirai.jp
N1  - References: Kato, TA, Tateno, M, Shinfuku, N, Fujisawa, D, Teo, AR, Sartorius, N, Does the ‘hikikomori’ syndrome of social withdrawal exist outside Japan? A preliminary international investigation (2012) Soc Psychiatry Psychiatr Epidemiol, 47, pp. 1061-1075; 
Gondim, FAA, Aragão, AP, Holanda Filha, JG, Messias, ELM., Hikikomori in Brazil: 29 years of voluntary social withdrawal (2017) Asian J Psychiatr, 30, pp. 163-164; 
Liu, LL, Li, TM, Teo, AR, Kato, TA, Wong, PW., Harnessing social media to explore youth social withdrawal in three major cities in China: crosssectional web survey (2018) JMIR Ment Health, 5, p. e34; 
Silić, A, Vukojević, J, Čulo, I, Falak, H., Hikikomori silent epidemic: a case study (2019) Res Psychother, 22, p. 377; 
Yuen, JWM, Wong, VCW, Tam, WWS, So, KW, Chien, WT., A one-year prospective follow-up study on the health profile of hikikomori living in Hong Kong (2019) Int J Environ Res Public Health, 16, p. 546; 
Malagón-Amor, Á, Martín-López, LM, Córcoles, D, González, A, Bellsolà, M, Teo, AR, Family features of social withdrawal syndrome (hikikomori) (2020) Front Psychiatry, 11, p. 138; 
Frankova, I., Similar but different: psychological and psychopathological features of primary and secondary hikikomori (2019) Front Psychiatry, 10, p. 558; 
(2010) Guidelines for assessment and support of hikikomori, , https://www.mhlw.go.jp/file/06-Seisakujouhou-12000000-Shakaiengokyoku-Shakai/0000147789.pdf, Accessed November 5, 2021; 
Kuramoto, N., A study of psychological traits of hikikomori (2008) Journal of Japanese Clinical Psychology, 26, pp. 314-324; 
Nonaka, S, Shimada, H, Sakai, M., Assessing adaptive behaviors of individuals with hikikomori (prolonged social withdrawal): development and psychometric evaluation of the parent-report scale (2018) Int J Cult Ment, 11, pp. 280-294; 
Yong, R, Nomura, K., Hikikomori is most associated with interpersonal relationships, followed by suicide risks: a secondary analysis of a national cross-sectional study (2019) Front Psychiatry, 10, p. 247; 
Kondo, N, Sakai, M, Kuroda, Y, Kiyota, Y, Kitabata, Y, Kurosawa, M., General condition of hikikomori (prolonged social withdrawal) in Japan: psychiatric diagnosis and outcome in mental health welfare centres (2013) Int J Soc Psychiatry, 59, pp. 79-86; 
Nakagaito, M, Komatsu, S, Inotsume, K, Gotoh, K., Long term hikikomori: a study of the changes in mental and physical functions (2010) Jpn J Addict Fam, 26, pp. 207-216; 
Yuen, JWM, Yan, YKY, Wong, VCW, Tam, WWS, So, KW, Chien, WT., A physical health profile of youths living with a “hikikomori” lifestyle (2018) Int J Environ Res Public Health, 15, p. 315; 
Teo, AR, Chen, JI, Kubo, H, Katsuki, R, Sato-Kasai, M, Shimokawa, N, Development and validation of the 25-item hikikomori questionnaire (HQ-25) (2018) Psychiatry Clin Neurosci, 72, pp. 780-788; 
Watanabe, A, Matsui, Y, Takatsuka, Y., An examination of the determinants of social withdrawal and affinity for social withdrawal (2010) Shinrigaku Kenkyu, 81, pp. 478-484; 
(2019) The direction of support policies for hikikomori and the realization of a community-based symbiotic society, , https://www.mhlw.go.jp/content/12600000/000554777.pdf, Accessed May 12, 2021; 
(1996) WHOQOL-BREF: introduction, administration, scoring and generic version of the assessment: field trial version, , Geneva: World Health Organization; 
Chan, HY, Lo, TW., Quality of life of the hidden youth in Hong Kong (2014) Appl Res Qual Life, 9, pp. 951-969; 
Nonaka, S, Sakai, M., The effect of hikikomori on quality of life (2014) Shinrigaku Kenkyu, 85, pp. 313-318; 
Sakai, M, Hirakawa, S, Harada, S, KHJ national federation of families with hikikomori persons in Japan (2012) Research report on the actual condition of hikikomori, , https://www.khj-h.com/wp/wp-content/uploads/2018/05/11hikikomori.pdf, Accessed May 12, 2021; 
Tazaki, M, Nakane, Y., (2007) A guide to WHO QOL-26, , Revised version. Tokyo: Kaneko Shobo; 
Nonaka, S, Sakai, M., The psychometric properties of a self-report scale on assessing social interaction of people with prolonged social withdrawal (HIKIKOMORI) (2020) Curr Psychol, , https://doi.org/10.1007/s12144-020-01151-y, Nov [Epub]; 
Muramatsu, K, Miyaoka, H, Kamijima, K, Muramatsu, Y, Tanaka, Y, Hosaka, M, Performance of the Japanese version of the patient health questionnaire-9 (J-PHQ-9) for depression in primary care (2018) Gen Hosp Psychiatry, 52, pp. 64-69; 
Shimai, S, Otake, K, Utsuki, N, Ikemi, A, Lyubomirsky, S., Development of a Japanese version of the subjective happiness scale (SHS), and examination of its validity and reliability (2004) Nihon Koshu Eisei Zasshi, 51, pp. 845-853; 
Muthén, LK, Muthén, BO., (2017) Mplus: statistical analysis with latent variables. User’s guide (version 8), , Los Angeles: Muthén & Muthén; 
Samejima, F., (1969) Estimation of latent ability using a response pattern of graded scores (psychometric monograph no. 17), , Richmond: Psychometric Society; 
Cohen, J., A power primer (1992) Psychol Bull, 112, pp. 155-159; 
Baker, FB., (2001) The basics of item response theory, , (2nd ed). College Park: ERIC Clearinghouse on Assessment and Evaluation; 
Haasio, A, Naka, H., Information needs of the Finnish and Japanese hikikomori: a comparative study (2019) Qualitative and Quantitative Methods in Libraries, 8, pp. 509-523; 
Lubben, J, Blozik, E, Gillmann, G, Iliffe, S, von Renteln Kruse, W, Beck, JC, Performance of an abbreviated version of the Lubben Social Network Scale among three European community-dwelling older adult populations (2006) Gerontologist, 46, pp. 503-513
UR  - https://www.scopus.com/inward/record.uri?eid=2-s2.0-85131413046&doi=10.30773%2fpi.2021.0348&partnerID=40&md5=cb48333502d00954c82fbbfbde2981b9
ER  - 

TY  - JOUR
TI  - Who are hikikomori? Demographic and clinical features of hikikomori (prolonged social withdrawal): A systematic review
T2  - Australian and New Zealand Journal of Psychiatry
J2  - Aust. New Zealand J. Psychiatry
PY  - 2022
DO  - 10.1177/00048674221085917
SN  - 00048674 (ISSN) 
AU  - Nonaka, S.
AU  - Takeda, T.
AU  - Sakai, M.
AD  - School of Child Psychology, Tokyo Future University, Tokyo, Japan
AD  - Department of Psychology, Fukuyama University, Hiroshima, Japan
AD  - Faculty of Education, University of Miyazaki, Miyazaki, Japan
AB  - Objective: This review, which was registered with PROSPERO (CRD42021237988), aimed to systematically extract common elements in the hikikomori definition or criteria applied by researchers and examine cultural differences and chronological changes in the demographic characteristics of hikikomori individuals such as age, gender and hikikomori duration. Method: For inclusion in the review, the hikikomori criteria, age and gender of the hikikomori individuals had to be specified, and the article had to be peer-reviewed and written in Japanese or English, focusing on hikikomori individuals or their families. Case studies, reviews and qualitative studies were excluded. Results: The total sample size for the 52 studies included in the review was 4744. Over 80% of the studies included the elements ‘not working or attending school’, ‘not socializing outside one’s home’ and ‘duration of hikikomori’ in their hikikomori criteria, and many studies included the element ‘staying at home on most days except solitary outings’. A cross-temporal meta-analysis showed the possibility that the age of hikikomori individuals increased chronologically (β = 0.44, B = 0.50, 95% confidence interval = [0.16, 0.84]). Comparisons weighted by sample size between Japan and other countries showed the possibility that the age of hikikomori individuals was higher (d = 0.32), the percentage of males was lower (d = 0.91) and the hikikomori duration was shorter (d = 2.06) in studies conducted in countries other than Japan. However, many of the included studies had a high risk of selection bias, and this bias may have influenced the results obtained. Thus, the results of this study may represent the researcher’s perception of hikikomori rather than accurately representing the actual condition of hikikomori. Conclusion: Researchers should specifically identify similarities and differences in the clinical picture of hikikomori and compare the studies to organize the findings derived from studies focusing on hikikomori. © The Royal Australian and New Zealand College of Psychiatrists 2022.
KW  - culture
KW  - demographic
KW  - Hikikomori
KW  - social withdrawal
KW  - systematic review
PB  - SAGE Publications Inc.
N1  - Cited By :2
N1  - Export Date: 9 November 2022
M3  - Review
DB  - Scopus
N1  - CODEN: ANZPB
C2  - 35332798
LA  - English
N1  - Correspondence Address: Nonaka, S.; School of Child Psychology, Japan; email: nonaka-shunsuke@tokyomirai.jp
N1  - References: Bowker, J.C., Bowker, M.H., Santo, J.B., Severe social withdrawal: Cultural variation in past hikikomori experiences of university students in Nigeria, Singapore, and the United States (2019) The Journal of Genetic Psychology, 180, pp. 217-230; 
Fakoya, O.A., McCorry, N.K., Donnelly, M., Loneliness and social isolation interventions for older adults: A scoping review of reviews (2020) BMC Public Health, 20, p. 129; 
Frankova, I., Similar but different: Psychological and psychopathological features of primary and secondary hikikomori (2019) Frontiers in Psychiatry, 10, p. 558; 
Funakoshi, A., Miyamoto, Y., Significant factors in family difficulties for fathers and mothers who use support services for children with hikikomori (2015) Psychiatry and Clinical Neurosciences, 69, pp. 210-219; 
Hamasaki, Y., Pionnie-Dax, N., Dorard, G., Identifying social withdrawal (hikikomori) factors in adolescents: Understanding the hikikomori spectrum (2021) Child Psychiatry & Human Development, 52, pp. 808-817; 
Hanashima, H., The father-son relationships that are seen from hikikomori males and their fathers. Some features of the father-son relationships in the family of hikikomori (2007) Japanese Journal of Family Psychology, 21, pp. 77-94; 
Hata, A., Maeda, K., Aso, Y., Support by an educational group for parents of patients suffering from so-called ‘social withdrawal’ (2004) Seishin Igaku. Clinical Psychiatry, 46, pp. 691-699; 
Hayakawa, K., Kato, T.A., Watabe, M., Blood biomarkers of hikikomori, a severe social withdrawal syndrome (2018) Scientific Reports, 8. , 2884; 
Hirao, N., Inaba, A., Isawa, S., Family support for parents of persons who are socially withdrawn (hikikomori) and autism spectrum disorder: Examination of a program based on CRAFT by a support center for persons with developmental disorders (2018) Japanese Journal of Behavioral and Cognitive Therapies, 44, pp. 147-158; 
Imai, H., Takamatsu, T., Mitsuya, H., The characteristics and social functioning of pathological social withdrawal, ‘hikikomori’, in a secondary care setting: A one-year cohort study (2020) BMC Psychiatry, 20, p. 352; 
(2001) Guideline on mental health activities in communities for social withdrawal mainly in teens and twenties (preliminary version), , https://mhlw-grants.niph.go.jp/system/files/2000/000137/200000306A/200000306A0008.pdf, accessed 18 March 2022; 
(2003) Guideline on mental health activities in communities for social withdrawal mainly in teens and twenties, , https://www.mhlw.go.jp/topics/2003/07/tp0728-1.html, accessed 17 March 2022; 
(2010) Guidelines for assessment and support of hikikomori, , https://www.mhlw.go.jp/file/06-Seisakujouhou-12000000-Shakaiengokyoku-Shakai/0000147789.pdf, accessed 17 March 2022; 
Kato, T.A., Kanba, S., Teo, A.R., Hikikomori: Multidimensional understanding, assessment, and future international perspectives (2019) Psychiatry and Clinical Neurosciences, 73, pp. 427-440; 
Kato, T.A., Kanba, S., Teo, A.R., Defining pathological social withdrawal: Proposed diagnostic criteria for hikikomori (2020) World Psychiatry, 19, pp. 116-117; 
Katsuki, R., Inoue, A., Indias, S., Clarifying deeper psychological characteristics of hikikomori using the Rorschach comprehensive system: A pilot case-control study (2019) Frontiers in Psychiatry, 10, p. 412; 
Katsuki, R., Tateno, M., Kubo, H., Autism spectrum conditions in hikikomori: A pilot case-control study (2020) Psychiatry and Clinical Neurosciences, 74, pp. 652-658; 
Kawanori, Y., Consideration about the actual situation of the social withdrawal and the needs of their parents (2017) Seishin Igaku. Clinical Psychiatry, 59, pp. 953-958; 
Kobayashi, S., Yoshida, K., Noguchi, H., Research for parents of children with ‘social withdrawal’ (2003) Seishin Igaku. Clinical Psychiatry, 45, pp. 749-756; 
Kondo, N., Iwasaki, H., Kobayashi, M., Psychiatric background of social withdrawal in adolescence (2007) Psychiatria Et Neurologia Japonica, 109, pp. 834-843; 
Kondo, N., Sakai, M., Ishikawa, S., Home visits for social withdrawal cases in community mental health and child welfare services (2008) Psychiatria Et Neurologia Japonica, 110, pp. 536-545; 
Kondo, N., Sakai, M., Kuroda, Y., General condition of hikikomori (prolonged social withdrawal) in Japan: Psychiatric diagnosis and outcome in mental health welfare centres (2013) International Journal of Social Psychiatry, 59, pp. 79-86; 
Kubo, H., Urata, H., Sakai, M., Development of 5-day hikikomori intervention program for family members: A single-arm pilot trial (2020) Heliyon, 6, p. e03011; 
Kuramoto, N., A study of psychological traits of Hikikomori (2008) Journal of Japanese Clinical Psychology, 26, pp. 314-324; 
Lee, Y.S., Lee, J.Y., Choi, T.Y., Home visitation program for detecting, evaluating and treating socially withdrawn youth in Korea (2013) Psychiatry and Clinical Neurosciences, 67, pp. 193-202; 
Li, T.M., Wong, P.W., Youth social withdrawal behavior (hikikomori): A systematic review of qualitative and quantitative studies (2015) Australian and New Zealand Journal of Psychiatry, 49, pp. 595-609; 
Liu, L.L., Li, T.M., Teo, A.R., Harnessing social media to explore youth social withdrawal in three major cities in China: Cross-sectional web survey (2018) JMIR Mental Health, 5, p. e34; 
Malagón-Amor, Á., Corcoles-Martinez, D., Martin-Lopez, L.M., Hikikomori in Spain: A descriptive study (2015) International Journal of Social Psychiatry, 61, pp. 475-483; 
Malagón-Amor, Á., Martin-Lopez, L.M., Corcoles, D., A 12-month study of the hikikomori syndrome of social withdrawal: Clinical characterization and different subtypes proposal (2018) Psychiatry Research, 270, pp. 1039-1046; 
Martinotti, G., Vannini, C., Di Natale, C., Hikikomori: Psychopathology and differential diagnosis of a condition with epidemic diffusion (2021) International Journal of Psychiatry in Clinical Practice, 25, pp. 187-194; 
Moola, S., Munn, Z., Tufanaru, C., Chapter 7: Systematic reviews of etiology and risk (2020) JBI Manual for Evidence Synthesis, , jbi-global-wiki.refined.site/space/MANUAL/3283910762/Chapter+7%3A+Systematic+reviews+of+etiology+and+risk, Aromataris E., Munn Z., (eds), The Joanna Briggs Institute, accessed 5 March 2022,. In:, (eds; 
Nagata, T., Yamada, H., Teo, A.R., Comorbid social withdrawal (hikikomori) in outpatients with social anxiety disorder: Clinical characteristics and treatment response in a case series (2013) International Journal of Social Psychiatry, 59, pp. 73-78; 
Nonaka, S., Sakai, M., The effect of hikikomori on quality of life (2014) Japanese Journal of Psychology, 85, pp. 313-318; 
Nonaka, S., Sakai, M., The psychometric properties of a self- report scale on assessing social interaction of people with prolonged social withdrawal (HIKIKOMORI) (2020) Current Psychology, , 5, November, Epub ahead of print; 
Nonaka, S., Sakai, M., A correlational study of socioeconomic factors and the prevalence of hikikomori in Japan from 2010 to 2019 (2021) Comprehensive Psychiatry, 108, p. 152251; 
Nonaka, S., Ono, A., Sakai, M., Relation of hikikomori and family function: From the point of view of behavior theory (2012) Japanese Journal of Behavior Therapy, 38, pp. 1-10; 
Nonaka, S., Osao, M., Shimada, H., Effect of psychological support for families with individuals experiencing hikikomori: A systematic review of the approaches for improving hikikomori (2019) Japanese Journal of Counseling Science, 52, pp. 87-98; 
Nonaka, S., Sakai, M., Ono, A., Effects of cognitive behavior group therapy for mothers of individuals with hikikomori: A trial intervention of community reinforcement and family training (2013) Seishin Igaku. Clinical Psychiatry, 55, pp. 283-291; 
Nonaka, S., Shimada, H., Sakai, M., Assessing adaptive behaviors of individuals with hikikomori (prolonged social withdrawal): Development and psychometric evaluation of the parent-report scale (2018) International Journal of Culture and Mental Health, 11, pp. 280-294; 
Nonaka, S., Shimada, H., Sakai, M., Family behavioral repertoires and family interaction influence the adaptive behaviors of individuals with hikikomori (2020) Frontiers in Psychiatry, 10, p. 977; 
Nonaka, S., Shimada, H., Sakai, M., Behavioral repertoire of families for coping with individuals with hikikomori (prolonged social withdrawal) in Japan (2021) Japanese Psychological Research, 63, pp. 13-25; 
Ogi, N., (2002) How should society face the problem of hikikomori? Suggestions for resolution and support from the voices of 600 families, , Rinsho Kyoiku Kenkyujo Niji; 
Page, M.J., McKenzie, J.E., Bossuyt, P.M., The PRISMA 2020 statement: An updated guideline for reporting systematic reviews (2021) British Medical Journal, 372, p. n71; 
Pozza, A., Coluccia, A., Kato, T., The ‘hikikomori’ syndrome: Worldwide prevalence and co-occurring major psychiatric disorders: A systematic review and meta-analysis protocol (2019) BMJ Open, 9, p. e025213; 
Saito, T., (1998) Shakaiteki hikikomori: owaranai shishunki, , Tokyo, Japan, PHP-Kenkyujo; 
Sakai, M., Formative history of the concept of hikikomori (2012) If You Meet a Hikikomori—Medical Treatment and Support for Mental Health, pp. 1-16. , Saito K., (ed), Tokyo, Japan, Chugai-Igakusha, In:, (ed; 
Sakai, M., Sakano, Y., Cognitive factors and stress responses in parents of individuals with hikikomori (acute social withdrawal) (2009) Japanese Journal of Behavior Therapy, 35, pp. 133-143; 
Sakai, M., Sakano, Y., Behavioral group psychoeducation for parents whose adult children have withdrawn from social life (hikikomori) (2010) Japanese Journal of Behavior Therapy, 36, pp. 223-232; 
Sakai, M., Hirakawa, S., Nonaka, S., Effectiveness of Community Reinforcement and Family Training (CRAFT) for parents of individuals with ‘hikikomori’ (2015) Japanese Journal of Behavior Therapy, 41, pp. 167-178; 
Sakai, M., Ishikawa, S., Sato, H., Development of Hikikomori Behavior Checklist (HBCL) and examination of its reliability and validity (2004) Japanese Journal of Counseling Science, 37, pp. 210-220. , (, a; 
Sakai, M., Isikawa, S., Takizawa, M., The state of hikikomori from a family’s point of view: Statistical survey and the role of psychological intervention (2004) Japanese Journal of Counseling Science, 37, pp. 168-179. , (, b; 
Sakai, M., Nakamura, H., Ueda, K., Correlation between problem behaviors and field of activity of individuals with hikikomori (2007) Japanese Journal of Psychosomatic Medicine, 47, pp. 865-873; 
Sakai, M., Takizawa, M., Nakamura, H., Correlation between negative evaluation for ‘hikikomori’ and stress responses of parents (2009) Japanese Journal of Counseling Science, 42, pp. 207-217; 
Suwa, M., Suzuki, K., The phenomenon of ‘hikikomori’ (social withdrawal) and the socio-cultural situation in Japan today (2013) Journal of Psychopathology, 19, pp. 191-198; 
Tanimoto, C., Kurita, I., Kitaoka-Higashiguchi, K., A study on hikikomori (social withdrawal) in Ishikawa Prefecture: A questionnaire survey (2003) Hokuriku Journal of Public Health, 29, pp. 82-85; 
Tateno, M., Park, T.W., Kato, T.A., Hikikomori as a possible clinical term in psychiatry: A questionnaire survey (2012) BMC Psychiatry, 169; 
Teo, A.R., A new form of social withdrawal in Japan: A review of hikikomori (2010) International Journal of Social Psychiatry, 56, pp. 178-185; 
Teo, A.R., Gaw, A.C., Hikikomori, a Japanese culture-bound syndrome of social withdrawal? A proposal for DSM-5 (2010) The Journal of Nervous and Mental Disease, 198, pp. 444-449; 
Teo, A.R., Fetters, M.D., Stufflebam, K., Identification of the hikikomori syndrome of social withdrawal: Psychosocial features and treatment preferences in four countries (2015) International Journal of Social Psychiatry, 61, pp. 64-72; 
Teo, A.R., Nelson, S., Strange, W., Social withdrawal in major depressive disorder: A case-control study of hikikomori in Japan (2020) Journal of Affective Disorders, 274, pp. 1142-1146; 
(2021) Jamovi, , www.jamovi.org; 
Toki, S., Taniyama, J., Kinugasa, T., A survey of withdrawal syndrome visiting a mental-health and welfare center (2011) Seishin Igaku. Clinical Psychiatry, 53, pp. 339-346; 
Tsujimoto, T., Tsuji, M., Questionnaire results collected from participants of family consultations for social withdrawal (2008) Seishin Igaku. Clinical Psychiatry, 50, pp. 1005-1013; 
Tsujimoto, T., Daimon, K., Izumi, K., School-refusal and social-withdrawal in the clinical setting at a psychiatric medical institution (2007) Psychiatria Et Neurologia Japonica, 109, pp. 313-320; 
Twenge, J.M., The age of anxiety? Birth cohort change in anxiety and neuroticism, 1952-1993 (2000) Journal of Personality and Social Psychology, 79, pp. 1007-1021; 
Watabe, A., Matsui, Y., Takatsuka, Y., An examination of the determinants of social withdrawal and affinity for social withdrawal (2010) Japanese Journal of Psychology, 81, pp. 478-484; 
Wong, P.W., Li, T.M., Chan, M., The prevalence and correlates of severe social withdrawal (hikikomori) in Hong Kong: A cross-sectional telephone-based survey study (2015) International Journal of Social Psychiatry, 61, pp. 330-342; 
Yamamoto, A., Murohashi, H., CRAFT application in an intervention program for hikikomori cases with (suspected) autism spectrum disorder: Program description and retrospective analysis of 30 cases (2014) Japanese Journal of Child and Adolescent Psychiatry, 55, pp. 280-294; 
Yamashita, M., Hamada, C., Mabuchi, I., Current situation and problem of middle-aged and elderly persons with hikikomori (social withdrawal) (2019) Japanese Journal of Psychiatric Treatment, 34, pp. 699-706; 
Yokose, Y., Sakai, M., Takeda, T., The relationship between the experience of hikikomori (prolonged social withdrawal) and executive function: About the influence of mood disorders (2014) Japanese Journal of Clinical Psychology, 14, pp. 704-711; 
Yong, R., The local hikikomori intervention program: The essentials of ‘ibasho’: Stepping out of hikikomori: Sense of relieve, peers, bonding (2017) Akita Journal of Public Health, 13, pp. 14-23; 
Yong, R., Nomura, K., Hikikomori is most associated with interpersonal relationships, followed by suicide risks: A secondary analysis of a national cross-sectional study (2019) Frontiers in Psychiatry, 10, p. 247; 
Yong, R., Fujita, K., Chau, P.Y., Characteristics of and gender difference factors of hikikomori among the working-age population: A cross-sectional population study in rural Japan (2020) Japanese Journal of Public Health, 67, pp. 237-246; 
Yong, R., Toyoshima, M., Fujita, K., Association between hikikomori (prolonged social withdrawal and isolation) and lifestyle, psychosocial factors and social capital (2018) Akita Journal of Public Health, 14, pp. 22-28; 
Yoshida, K., Kobayashi, S., Ito, J., One-year follow-up study of social withdrawal cases with support from public agency (2005) Seishin Igaku. Clinical Psychiatry, 47, pp. 655-662; 
Yuen, J.W.M., Yan, Y.K.Y., Wong, V.C.W., A physical health profile of youths living with a ‘hikikomori’ lifestyle (2018) International Journal of Environmental Research and Public Health, 15, p. 315; 
Yung, J.Y.K., Wong, V., Ho, G.W.K., Understanding the experiences of hikikomori through the lens of the CHIME framework: Connectedness, hope and optimism, identity, meaning in life, and empowerment; systematic review (2021) BMC Psychology, 9, p. 104
UR  - https://www.scopus.com/inward/record.uri?eid=2-s2.0-85127303862&doi=10.1177%2f00048674221085917&partnerID=40&md5=f55e693e73acfd1fbb17fd736bea4e1e
ER  - 

TY  - JOUR
TI  - The Correlation between Enjoying Fictional Narratives and Empathy in Japanese Hikikomori
T2  - F1000Research
J2  - F1000 Res.
VL  - 10
PY  - 2022
DO  - 10.12688/f1000research.55398.2
SN  - 20461402 (ISSN) 
AU  - Panto, F.
AU  - Saito, T.
AU  - Morita, N.
AU  - Ogai, Y.
AD  - Social Psychiatry and Mental Health, University of Tsukuba, Faculty of Medicine, Tsukuba, 3058577, Japan
AB  - Background: Hikikomori is a Japanese social withdrawal phenomenon which, in recent years, is spreading in western developed countries as well. Spending a lot of time secluded indoors, watching and playing with fictional narratives may be relatively common for Hikikomori people and may represent a protective factor for their psychological well-being. Method: We evaluated the role of enjoying fictional narratives on empathy, relaxation, depression, and anxiety in people with Hikikomori experience, in relation to their daily consumption of fictional narratives and their emotional transportation toward fictional narratives. Hikikomori from one psychiatric clinic and three different support facilities were enrolled in this study. Multidimensional empathy scale, CES-D, STAI questionnaire, and relaxation inventory self-report scale were used as outcome measures. Results: We found a significant correlation between empathy and emotional transportation toward fictional narratives and between relaxation during watching and reading fictional narratives and consumption frequency of fictional narratives. We failed, however, to find any significant correlation with depression and anxiety. Conclusions: These findings suggest a possible correlation between fiction and empathy/relaxation response; however, any causal relationship is not proven, consequently we deem that further investigations with a larger sample size are required for a better understanding. © 2022 Panto F et al.
KW  - Emotional transportation
KW  - Empathy
KW  - Hikikomori
KW  - Narrative therapy
KW  - Social withdrawal
KW  - adult
KW  - anxiety
KW  - Article
KW  - Center for Epidemiological Studies Depression Scale
KW  - controlled study
KW  - correlation analysis
KW  - depression
KW  - developed country
KW  - empathy
KW  - female
KW  - hikikomori
KW  - human
KW  - Japanese (people)
KW  - leisure
KW  - male
KW  - middle aged
KW  - Multidimensional Empathy Scale
KW  - narrative therapy
KW  - Narrative Transportation Scale
KW  - outcome assessment
KW  - protection
KW  - psychological well-being
KW  - rating scale
KW  - role playing
KW  - Short form self report measure to assess relaxation effect
KW  - State Trait Anxiety Inventory
KW  - television viewing
KW  - Western world
KW  - Japan
KW  - psychology
KW  - shame
KW  - social isolation
KW  - social phobia
KW  - Empathy
KW  - Humans
KW  - Japan
KW  - Phobia, Social
KW  - Shame
KW  - Social Isolation
PB  - F1000 Research Ltd
N1  - Export Date: 9 November 2022
M3  - Article
DB  - Scopus
C7  - 776
C2  - 35342623
LA  - English
N1  - Correspondence Address: Panto, F.; Social Psychiatry and Mental Health, Japan; email: asclepio89@hotmail.it
N1  - References: Appel, M., Gnambs, T., Richter, T., The Transportation Scale-Short Form (TS-SF) (2015) Media Psychol, 18 (2), pp. 243-266; 
Appel, M., Richter, T., Persuasive effects of fictional narratives increase over time (2007) Media Psychol, 10 (1), pp. 113-134. , Reference Source; 
Argo, J.J., Zhu, R., Dahl, D.W., Fact or fiction: An investigation of empathy differences in response to emotional melodramatic entertainment (2008) J Consum Res, 34 (5), pp. 614-623; 
Bal, P.M., Butterman, O.S., Bakker, A.B., The influence of fictional narrative experience on work outcomes: A conceptual analysis and research model (2011) Rev Gen Psychol, 15 (4), pp. 361-370; 
Bal, P.M., Veltkamp, M., How does fiction reading influence empathy? An experimental investigation on the role of emotional transportation (2013) PLoS One, 8 (1). , 23383160, 3559433; 
Busselle, R., Bilandzic, H., Fictionality and perceived realism in experiencing stories: A model of narrative comprehension and engagement (2008) Commun Theor, 18 (2), pp. 255-280; 
Busselle, R., Bilandzic, H., Measuring narrative engagement (2009) Media Psychol, 12 (4), pp. 321-347; 
Chan, G.H., Application and effectiveness of play therapy using an online-game intervention for hidden youth (2019) Br J Soc Work, 50 (7), pp. 2116-2134; 
Chan, H.Y., Lo, T.W., Quality of life of the hidden youth in Hong Kong (2014) Appl Res Qual Life, 9 (4), pp. 951-969; 
Coplan, A., Empathic engagement with narrative fictions (2004) J Aesthet Art Critic, 62 (2), pp. 141-152; 
Crist, D.A., Rickard, H.C., Prentice-Dunn, S., The relaxation inventory: Self-report scales of relaxation training effects (1989) J Pers Assess, 53 (4), pp. 716-726. , 2691638; 
Dumtrache, S.D., The effects of a cinema-therapy group on diminishing anxiety in young people (2014) Procd Soc Behv, 127, pp. 717-721; 
Dunbar, R.I., Teasdale, B., Thompson, J., Emotional arousal when watching drama increases pain threshold and social bonding (2016) R Soc Open Sci, 3 (9), p. 160288. , 27703694, 5043313; 
Eisenberg, N., Miller, P.A., The relation of empathy to prosocial and related behaviors (1987) Psychol Bull, 101 (1), pp. 91-119. , 3562705; 
Evans, R.I., Rozelle, R.M., Lasater, T.M., Fear arousal, persuasion, and actual versus implied behavioral change: New perspective utilizing a real-life dental hygiene program (1970) J Pers Soc Psychol, 16 (2), pp. 220-227. , 5479128; 
Fatahi, N., Bardideh, M., Talebi Bahman Biglou, R., The effectiveness of narrative therapy on reducing behavior problems and improving self-perception in students (2021) Quarterly Journal of Child Mental Health, 7 (4), pp. 297-312; 
Foroushani, E.Z., Foruzandeh, E., Effectiveness of narrative therapy on mental health of addicts' wives treated in the addiction treatment centers in Khomeini Shahr (2015) International Journal of Educational and Psychological Researches, 1 (4), pp. 266-271; 
Furlong, A., The Japanese Hikikomori phenomenon: Acute social withdrawal among young people (2008) Sociol Rev, 56 (2), pp. 309-325; 
Gerrig, R.J., Experiencing narrative worlds: On the psychological activities of reading (1993), Reference Source, New Haven, CT: Yale,; Gnambs, T., Appel, M., Schreiner, C., Experiencing narrative worlds: A latent state-trait analysis (2014) Personality and Individual Differences, 69, pp. 187-192; 
Goldstein, T.R., The pleasure of unadulterated sadness: Experiencing sorrow in fiction, nonfiction, and 'in person.' (2009) Psychol Aesthet Crea, 3 (4), pp. 232-237; 
Grant, A.M., Does intrinsic motivation fuel the prosocial fire? Motivational synergy in predicting persistence, performance, and productivity (2008) J Appl Psychol, 93 (1), pp. 48-58. , 18211134; 
Grant, A.M., Berry, J.W., The necessity of others is the mother of invention: Intrinsic and prosocial motivations, perspective taking, and creativity (2011) Acad Manage J, 54 (1), pp. 73-96; 
Green, M.C., Brock, T.C., The role of transportation in the persuasiveness of public narratives (2000) J Pers Soc Psychol, 79 (5), pp. 701-721. , 11079236; 
Green, M.C., Brock, T.C., In the mind's eye: Transportation- imagery model of narrative persuasion (2002), pp. 315-341. , Narrative impact: Social and cognitive foundations., Reference Source, In M. C. Green, J. J. Strange, & T. C. Brock (Eds.); Green, M.C., Donahue, J.K., Simulated worlds: Transportation into narratives (2009) Handbook of Imagination and Mental Simulation, pp. 241-256. , In K. D. Markman, W. M. P. Klein, & J. A. Suhr (Eds.), Hove: Psychology Press; 
Hamasaki, Y., Pionnié-Dax, N., Dorard, G., Identifying social withdrawal (Hikikomori) factors in adolescents: Understanding the Hikikomori spectrum (2021) Child Psychiatry Hum Dev, 52 (5), pp. 808-817. , 32959142, 8405474; 
Hihara, S., Sugimura, K., Umemura, T., Positive and negative valences of identities: Longitudinal associations of identity content valences with adaptive and maladaptive functioning among Japanese young adults (2021) Dev Psychopathol, pp. 1-15. , 33766181; 
Iejima, A.-S., 70-kan, nihonshinrigakkai dai 70 kaitaikai, sesshonID 2PM001 (2006); Imai, H., Takamatsu, T., Mitsuya, H., The characteristics of patients with severe social withdrawal 'Hikikomori' in two community psychiatry clinics in Japan (2021) Asian J Psychiatr, 65, p. 102833. , 34500393; 
Jalali, F., Hashemi, S.F., Hasani, A., Narrative therapy for depression and anxiety among children with imprisoned parents: A randomised pilot efficacy trial (2019) J Child Adolesc Ment Health, 31 (3), pp. 189-200. , 31805840; 
Survey about awareness of young people: fact finding investigation about Hikikomori (2010), Reference Source; Johnson, D.R., Transportation into a story increases empathy, prosocial behavior, and perceptual bias toward fearful expressions (2012) Pers Indiv Differ, 52 (2), pp. 150-155; 
Kam, T.H., The common sense that makes the 'otaku': Rules for consuming popular culture in contemporary Japan (2013) Jpn Forum, 25 (2), pp. 151-173; 
Kato, T.A., Tateno, M., Shinfuku, N., Does the 'hikikomori' syndrome of social withdrawal exist outside Japan? A preliminary international investigation (2011) Soc Psychiatry Psychiatr Epidemiol, 47 (7), pp. 1061-1075. , 21706238, 4909153; 
Kondo, N., Sakai, M., Kuroda, Y., General condition of hikikomori (prolonged social withdrawal) in Japan: Psychiatric diagnosis and outcome in mental health welfare centres (2013) Int J Soc Psychiatry, 59 (1), pp. 79-86. , 22094722; 
Koyama, A., Miyake, Y., Kawakami, N., Lifetime prevalence, psychiatric comorbidity and demographic correlates of 'hikikomori' in a community population in Japan (2010) Psychiatry Res, 176 (1), pp. 69-74. , 20074814; 
Langford, C.P.H., Bowsher, J., Maloney, J.P., Social support: a conceptual analysis (1997) J Adv Nurs, 25 (1), pp. 95-100. , 9004016; 
Lee, Y.S., Lee, J.Y., Choi, T.Y., Home visitation program for detecting, evaluating and treating socially withdrawn youth in Korea (2013) Psychiatry Clin Neurosci, 67 (4), pp. 193-202. , 23683149; 
Lee, Y.J., Seo, M.J., Choi, T.Y., Psychopathological Characteristics of Social Withdrawal (Hikikomori) in the Korean Adolescent (2015) JKorean Neuropsychiatr Assoc, 54 (4), pp. 549-555; 
Lewinsohn, P.M., Seeley, J.R., Roberts, R.E., Center for Epidemiologic Studies Depression Scale (CES-D) as a screening instrument for depression among community-residing older adults (1997) Psychol Aging, 12 (2), pp. 277-287. , 9189988; 
Locke, E.A., Social foundations of thought and action: A social-cognitive view (1987) Acad Manage Rev, 12 (1), pp. 169-171; 
Lopes, R.T., Gonçalves, M.M., Machado, P.P., Narrative therapy vs. cognitive-behavioral therapy for moderate depression: Empirical evidence from a controlled clinical trial (2014) Psychother Res, 24 (6), pp. 662-674. , 24479576; 
Malagón-Amor, A., Córcoles-Martínez, D., Martín-López, L.M., Hikikomori in Spain: A descriptive study (2014) Int J of Soc Psychiatr, 61 (5), pp. 475-483. , 25303955; 
Mar, R.A., Oatley, K., Hirsh, J., Bookworms versus nerds: Exposure to fiction versus non-fiction, divergent associations with social ability, and the simulation of fictional social worlds (2006) JRes Pers, 40 (5), pp. 694-712;
[truncated: 2,488,518 more chars]
